# Supplementary material for: catena-Poly[diquinolinium [[diaqua­cobaltate(II)]-μ-cyclo­tetra­phosphato] hexa­hydrate]
Source: Acta Crystallogr Sect E Struct Rep Online. 2010 Jan 23;66(Pt 2):m186–7. doi: 10.1107/S1600536810002096 (PMC2979730; doi:10.1107/S1600536810002096)
Supplement: Supplementary file 1 [file e-66-0m186-sup1.cif]

##############################################################################
###                                                                        ###
###        Electronic paper (Acta Crystallographica Section E)             ###
###                                                                        ###
##############################################################################
#                                                                            #
# This CIF contains the data in a paper accepted for publication in Acta     #
# Crystallographica Section E. It conforms to the requirements of Notes      #
# for Authors for Section E, and has been peer reviewed under the auspices   #
# of the IUCr Commission on Journals.                                        #
#                                                                            #
# Full details of the Crystallographic Information File format               #
# are given in the paper "The Crystallographic Information File (CIF):       #
# a New Standard Archive File for Crystallography" by S. R. Hall, F. H.      #
# Allen and I. D. Brown [Acta Cryst. (1991), A47, 655-685].                  #
#                                                                            #
# The current version of the core CIF dictionary is obtainable from          #
# ftp://ftp.iucr.org/pub/cif_core.dic. The current version number is 2.4.    #
#                                                                            #
# Software is freely available for graphical display of the structure(s) in  #
# this CIF.  For information consult the CIF home page http://www.iucr.org/  #
# cif/home.html                                                              #
#                                                                            #
# This file may be used for bona fide research purposes within the           #
# scientific community so long as proper attribution is given to the journal # 
# article from which it was obtained.                                        #
#                                                                            #
##############################################################################
                                             
data_I
_audit_creation_method     SHELXL-97
_chemical_name_systematic
;
<i>catena</i>-Poly[diquinolinium [[diaquacobaltate(II)]-\m-
cyclotetraphosphato] hexahydrate]
;
_chemical_name_common     ?
_chemical_formula_moiety     'Co H4 O14 P4, 2(C9 H8 N), 6(H2 O)'
_chemical_formula_sum     'C18 H32 Co N2 O20 P4'
_chemical_formula_iupac     '(C9 H8 N)2 [Co (P4 O12 ) (H2 O)2], 6H2 O'
_chemical_formula_weight     779.27
_chemical_melting_point     ?
_symmetry_cell_setting     Triclinic
_symmetry_space_group_name_H-M     'P -1'
_symmetry_space_group_name_Hall     '-P 1'
loop_
    _symmetry_equiv_pos_as_xyz
    'x, y, z'
    '-x, -y, -z'
_cell_length_a     7.443(3)
_cell_length_b     10.037(4)
_cell_length_c     10.682(7)
_cell_angle_alpha     83.74(4)
_cell_angle_beta     70.98(4)
_cell_angle_gamma     85.71(3)
_cell_volume     749.4(6)
_cell_formula_units_Z     1
_cell_measurement_reflns_used     25
_cell_measurement_theta_min     9.00
_cell_measurement_theta_max     10.97
_cell_measurement_temperature     293(2)
_exptl_crystal_description     prism
_exptl_crystal_colour     pink
_exptl_crystal_size_max     0.20
_exptl_crystal_size_mid     0.18
_exptl_crystal_size_min     0.16
_exptl_crystal_density_diffrn     1.727
_exptl_crystal_density_method     'not measured'
_exptl_crystal_F_000     401
_exptl_absorpt_coefficient_mu     0.458
_exptl_absorpt_correction_type     none
_exptl_absorpt_process_details     ?
_diffrn_ambient_temperature     293(2)
_diffrn_radiation_type     AgK\a
_diffrn_radiation_wavelength     0.56083
_diffrn_radiation_source     'fine-focus sealed tube'
_diffrn_radiation_monochromator     graphite
_diffrn_measurement_device_type     'Enraf--Nonius TurboCAD-4'
_diffrn_measurement_method     'non-profiled \w/2\q scans'
_diffrn_reflns_number     12878
_diffrn_reflns_av_R_equivalents     0.0394
_diffrn_reflns_av_sigmaI/netI     0.0644
_diffrn_reflns_theta_min     2.17
_diffrn_reflns_theta_max     27.97
_diffrn_reflns_theta_full     27.97
_diffrn_measured_fraction_theta_max     1.000
_diffrn_measured_fraction_theta_full     1.000
_diffrn_reflns_limit_h_min     -12
_diffrn_reflns_limit_h_max     12
_diffrn_reflns_limit_k_min     -16
_diffrn_reflns_limit_k_max     16
_diffrn_reflns_limit_l_min     -17
_diffrn_reflns_limit_l_max     10
_diffrn_standards_number     2
_diffrn_standards_interval_time     120
_diffrn_standards_decay_%     2
loop_
    _diffrn_standard_refln_index_h
    _diffrn_standard_refln_index_k
    _diffrn_standard_refln_index_l
    1 5 -2
    2 4 -2
_reflns_number_total     7242
_reflns_number_gt     4531
_reflns_threshold_expression     I>2\s(I)
_refine_ls_structure_factor_coef     Fsqd
_refine_ls_matrix_type     full
_refine_ls_R_factor_all     0.1069
_refine_ls_R_factor_gt     0.0568
_refine_ls_wR_factor_gt     0.1402
_refine_ls_wR_factor_ref     0.1643
_refine_ls_goodness_of_fit_ref     0.983
_refine_ls_restrained_S_all     0.982
_refine_ls_number_reflns     7242
_refine_ls_number_parameters     237
_refine_ls_number_restraints     13
_refine_ls_hydrogen_treatment     mixed
_refine_ls_weighting_scheme     calc
_refine_ls_weighting_details
                 'calc w=1/[\s^2^(Fo^2^)+(0.0970P)^2^] where P=(Fo^2^+2Fc^2^)/3'
_atom_sites_solution_hydrogens     geom
_atom_sites_solution_primary     direct
_atom_sites_solution_secondary     difmap
_refine_ls_shift/su_max     0.022
_refine_ls_shift/su_mean     0.002
_refine_diff_density_max     1.109
_refine_diff_density_min     -1.461
_refine_ls_extinction_method     none
_refine_ls_extinction_coef     ?
loop_
    _atom_type_symbol
    _atom_type_description
    _atom_type_scat_dispersion_real
    _atom_type_scat_dispersion_imag
    _atom_type_scat_source
    'C' 'C' 0.0015 0.0009
                         'International Tables Vol C Tables 4.2.6.8 and 6.1.1.4'
    'H' 'H' 0.0000 0.0000
                         'International Tables Vol C Tables 4.2.6.8 and 6.1.1.4'
    'Co' 'Co' 0.3050 0.6296
                         'International Tables Vol C Tables 4.2.6.8 and 6.1.1.4'
    'N' 'N' 0.0030 0.0019
                         'International Tables Vol C Tables 4.2.6.8 and 6.1.1.4'
    'O' 'O' 0.0056 0.0036
                         'International Tables Vol C Tables 4.2.6.8 and 6.1.1.4'
    'P' 'P' 0.0667 0.0580
                         'International Tables Vol C Tables 4.2.6.8 and 6.1.1.4'
_computing_data_collection     'CAD-4 EXPRESS (Enraf--Nonius, 1989)'
_computing_cell_refinement     'CAD-4 EXPRESS (Enraf--Nonius, 1989)'
_computing_data_reduction     'XCAD4 (Harms & Wocadlo, 1995)'
_computing_structure_solution     'SHELXS97 (Sheldrick, 2008)'
_computing_structure_refinement     'SHELXL97 (Sheldrick, 2008)'
_computing_molecular_graphics     'ORTEP-3 (Farrugia, 1997)'
_computing_publication_material     'WinGX (Farrugia, 1999)'
loop_
    _atom_site_type_symbol
    _atom_site_label
    _atom_site_fract_x
    _atom_site_fract_y
    _atom_site_fract_z
    _atom_site_U_iso_or_equiv
    _atom_site_adp_type
    _atom_site_calc_flag
    _atom_site_refinement_flags
    _atom_site_occupancy
    _atom_site_disorder_assembly
    _atom_site_disorder_group
    Co Co1 0.5000 0.5000 0.5000 0.02117(10) Uani d S 1 . .
    P P2 0.84035(7) 0.67186(5) 0.52866(5) 0.02037(11) Uani d . 1 . .
    P P1 0.94639(7) 0.49127(5) 0.31420(5) 0.02082(11) Uani d . 1 . .
    O O5 0.7442(2) 0.47075(18) 0.33361(17) 0.0290(3) Uani d . 1 . .
    O O9 0.8351(3) 0.81917(16) 0.5033(2) 0.0353(4) Uani d . 1 . .
    O O8 0.9759(3) 0.63833(17) 0.6180(2) 0.0329(4) Uani d . 1 . .
    O O7 0.9688(2) 0.61035(16) 0.39418(17) 0.0284(3) Uani d . 1 . .
    O O1 0.4503(3) 0.68127(18) 0.39353(19) 0.0348(4) Uani d D 1 . .
    O O6 1.0732(3) 0.5182(2) 0.17668(18) 0.0410(4) Uani d . 1 . .
    C C1 1.2832(4) 0.9562(2) -0.0159(3) 0.0314(4) Uani d . 1 . .
    N N1 1.3663(3) 0.8353(2) -0.0577(2) 0.0350(4) Uani d . 1 . .
    H H1 1.3836 0.7736 0.0002 0.042 Uiso calc R 1 . .
    C C2 1.2288(5) 0.9765(3) 0.1194(3) 0.0432(6) Uani d . 1 . .
    H H2 1.2488 0.9092 0.1811 0.052 Uiso calc R 1 . .
    C C6 1.2539(4) 1.0555(3) -0.1110(3) 0.0370(5) Uani d . 1 . .
    C C7 1.3093(5) 1.0269(3) -0.2441(3) 0.0447(6) Uani d . 1 . .
    H H7 1.2879 1.0908 -0.3082 0.054 Uiso calc R 1 . .
    C C3 1.1460(6) 1.0973(4) 0.1583(4) 0.0549(8) Uani d . 1 . .
    H H3 1.1094 1.1128 0.2476 0.066 Uiso calc R 1 . .
    C C8 1.3942(5) 0.9057(4) -0.2799(3) 0.0495(7) Uani d . 1 . .
    H H8 1.4340 0.8876 -0.3686 0.059 Uiso calc R 1 . .
    C C9 1.4211(4) 0.8100(3) -0.1843(3) 0.0437(6) Uani d . 1 . .
    H H9 1.4780 0.7269 -0.2086 0.052 Uiso calc R 1 . .
    C C5 1.1660(5) 1.1797(3) -0.0655(4) 0.0512(8) Uani d . 1 . .
    H H5 1.1433 1.2478 -0.1255 0.061 Uiso calc R 1 . .
    C C4 1.1153(6) 1.1986(3) 0.0652(4) 0.0607(10) Uani d . 1 . .
    H H4 1.0590 1.2805 0.0940 0.073 Uiso calc R 1 . .
    O O10 0.6636(2) 0.59823(17) 0.58700(16) 0.0282(3) Uani d . 1 . .
    O O2 1.3962(3) 0.65569(19) 0.14615(19) 0.0358(4) Uani d D 1 . .
    O O3 1.3081(3) 0.5195(2) -0.0816(2) 0.0412(4) Uani d D 1 . .
    O O4 0.2153(3) 0.9054(2) 0.4559(3) 0.0549(6) Uani d D 1 . .
    H H11 0.369(4) 0.735(3) 0.436(3) 0.044(10) Uiso d D 1 . .
    H H21 0.436(5) 0.674(4) 0.320(2) 0.052(11) Uiso d D 1 . .
    H H12 1.496(3) 0.610(3) 0.118(4) 0.052(11) Uiso d D 1 . .
    H H22 1.299(3) 0.613(3) 0.163(4) 0.046(10) Uiso d D 1 . .
    H H13 1.208(4) 0.513(4) -0.013(2) 0.052(11) Uiso d D 1 . .
    H H23 1.264(5) 0.505(4) -0.145(2) 0.056(11) Uiso d D 1 . .
    H H14 0.231(5) 0.990(2) 0.451(4) 0.056(11) Uiso d D 1 . .
    H H24 0.098(3) 0.897(3) 0.465(4) 0.056(11) Uiso d D 1 . .
loop_
    _atom_site_aniso_label
    _atom_site_aniso_U_11
    _atom_site_aniso_U_22
    _atom_site_aniso_U_33
    _atom_site_aniso_U_12
    _atom_site_aniso_U_13
    _atom_site_aniso_U_23
    Co1 0.01923(17) 0.02359(18) 0.02047(18) 0.00158(13) -0.00587(13)
                                                                    -0.00424(13)
    P2 0.0235(2) 0.0164(2) 0.0224(2) 0.00486(16) -0.00927(18) -0.00462(16)
    P1 0.0217(2) 0.0241(2) 0.0155(2) 0.00357(17) -0.00460(16) -0.00431(17)
    O5 0.0228(7) 0.0389(9) 0.0272(8) 0.0059(6) -0.0095(6) -0.0111(6)
    O9 0.0451(10) 0.0176(7) 0.0457(11) 0.0086(6) -0.0190(8) -0.0054(7)
    O8 0.0385(9) 0.0262(7) 0.0439(10) 0.0039(6) -0.0270(8) -0.0061(7)
    O7 0.0277(7) 0.0257(7) 0.0277(8) -0.0016(6) -0.0009(6) -0.0091(6)
    O1 0.0473(10) 0.0289(8) 0.0294(9) 0.0092(7) -0.0153(8) -0.0057(7)
    O6 0.0442(10) 0.0516(11) 0.0189(7) -0.0067(9) 0.0032(7) -0.0060(7)
    C1 0.0319(10) 0.0283(10) 0.0328(12) 0.0007(8) -0.0094(9) -0.0019(8)
    N1 0.0377(11) 0.0283(9) 0.0329(11) 0.0020(8) -0.0050(8) 0.0013(8)
    C2 0.0487(15) 0.0478(15) 0.0337(13) 0.0005(12) -0.0135(11) -0.0072(11)
    C6 0.0421(13) 0.0286(11) 0.0394(13) -0.0012(9) -0.0137(11) 0.0025(9)
    C7 0.0512(16) 0.0462(15) 0.0356(14) -0.0076(12) -0.0154(12) 0.0092(12)
    C3 0.064(2) 0.0542(19) 0.0495(18) -0.0019(16) -0.0158(16) -0.0233(15)
    C8 0.0562(18) 0.0559(18) 0.0300(13) -0.0067(14) -0.0044(12) -0.0033(12)
    C9 0.0460(15) 0.0368(13) 0.0383(14) 0.0024(11) 0.0004(11) -0.0071(11)
    C5 0.0574(19) 0.0280(12) 0.069(2) 0.0018(12) -0.0237(16) -0.0006(13)
    C4 0.062(2) 0.0364(15) 0.082(3) 0.0054(14) -0.0164(19) -0.0267(17)
    O10 0.0251(7) 0.0347(8) 0.0249(7) -0.0022(6) -0.0056(6) -0.0095(6)
    O2 0.0398(10) 0.0339(9) 0.0312(9) 0.0008(7) -0.0094(8) 0.0001(7)
    O3 0.0451(11) 0.0543(12) 0.0253(9) 0.0030(9) -0.0129(8) -0.0072(8)
    O4 0.0449(12) 0.0263(9) 0.091(2) 0.0085(8) -0.0178(12) -0.0164(11)
loop_
    _geom_bond_atom_site_label_1
    _geom_bond_atom_site_label_2
    _geom_bond_site_symmetry_2
    _geom_bond_distance
    _geom_bond_publ_flag
    Co1 O10 2_666 2.1064(16) ?
    Co1 O10 . 2.1064(16) ?
    Co1 O1 2_666 2.1127(18) ?
    Co1 O1 . 2.1127(18) ?
    Co1 O5 2_666 2.1159(16) ?
    Co1 O5 . 2.1159(16) ?
    P2 O9 . 1.4737(17) ?
    P2 O10 . 1.4748(17) ?
    P2 O8 . 1.5963(17) ?
    P2 O7 . 1.6029(16) ?
    P1 O6 . 1.4730(18) ?
    P1 O5 . 1.4779(17) ?
    P1 O8 2_766 1.5833(18) ?
    P1 O7 . 1.5913(17) ?
    O8 P1 2_766 1.5833(18) ?
    O1 H11 . 0.830(17) ?
    O1 H21 . 0.831(17) ?
    C1 N1 . 1.372(3) ?
    C1 C6 . 1.401(4) ?
    C1 C2 . 1.402(4) ?
    N1 C9 . 1.326(4) ?
    N1 H1 . 0.8600 ?
    C2 C3 . 1.361(5) ?
    C2 H2 . 0.9300 ?
    C6 C7 . 1.402(4) ?
    C6 C5 . 1.421(4) ?
    C7 C8 . 1.362(5) ?
    C7 H7 . 0.9300 ?
    C3 C4 . 1.403(6) ?
    C3 H3 . 0.9300 ?
    C8 C9 . 1.377(5) ?
    C8 H8 . 0.9300 ?
    C9 H9 . 0.9300 ?
    C5 C4 . 1.354(6) ?
    C5 H5 . 0.9300 ?
    C4 H4 . 0.9300 ?
    O2 H12 . 0.827(17) ?
    O2 H22 . 0.825(17) ?
    O3 H13 . 0.863(17) ?
    O3 H23 . 0.875(17) ?
    O4 H14 . 0.855(18) ?
    O4 H24 . 0.855(17) ?
loop_
    _geom_angle_atom_site_label_1
    _geom_angle_atom_site_label_2
    _geom_angle_atom_site_label_3
    _geom_angle_site_symmetry_1
    _geom_angle_site_symmetry_3
    _geom_angle
    _geom_angle_publ_flag
    O10 Co1 O10 2_666 . 180.00(8) ?
    O10 Co1 O1 2_666 2_666 90.99(7) ?
    O10 Co1 O1 . 2_666 89.01(7) ?
    O10 Co1 O1 2_666 . 89.01(7) ?
    O10 Co1 O1 . . 90.99(7) ?
    O1 Co1 O1 2_666 . 180.0 ?
    O10 Co1 O5 2_666 2_666 89.95(6) ?
    O10 Co1 O5 . 2_666 90.05(6) ?
    O1 Co1 O5 2_666 2_666 86.22(7) ?
    O1 Co1 O5 . 2_666 93.78(7) ?
    O10 Co1 O5 2_666 . 90.05(6) ?
    O10 Co1 O5 . . 89.95(6) ?
    O1 Co1 O5 2_666 . 93.78(7) ?
    O1 Co1 O5 . . 86.22(7) ?
    O5 Co1 O5 2_666 . 180.0 ?
    O9 P2 O10 . . 121.11(11) ?
    O9 P2 O8 . . 105.29(10) ?
    O10 P2 O8 . . 110.13(10) ?
    O9 P2 O7 . . 108.09(10) ?
    O10 P2 O7 . . 109.91(9) ?
    O8 P2 O7 . . 100.23(10) ?
    O6 P1 O5 . . 117.41(11) ?
    O6 P1 O8 . 2_766 109.43(12) ?
    O5 P1 O8 . 2_766 106.81(10) ?
    O6 P1 O7 . . 106.60(11) ?
    O5 P1 O7 . . 111.38(9) ?
    O8 P1 O7 2_766 . 104.47(10) ?
    P1 O5 Co1 . . 130.02(10) ?
    P1 O8 P2 2_766 . 137.26(12) ?
    P1 O7 P2 . . 134.40(11) ?
    Co1 O1 H11 . . 117(2) ?
    Co1 O1 H21 . . 116(3) ?
    H11 O1 H21 . . 110(2) ?
    N1 C1 C6 . . 118.3(2) ?
    N1 C1 C2 . . 119.6(2) ?
    C6 C1 C2 . . 122.1(3) ?
    C9 N1 C1 . . 122.4(2) ?
    C9 N1 H1 . . 118.8 ?
    C1 N1 H1 . . 118.8 ?
    C3 C2 C1 . . 118.3(3) ?
    C3 C2 H2 . . 120.8 ?
    C1 C2 H2 . . 120.8 ?
    C1 C6 C7 . . 118.8(3) ?
    C1 C6 C5 . . 117.5(3) ?
    C7 C6 C5 . . 123.7(3) ?
    C8 C7 C6 . . 120.1(3) ?
    C8 C7 H7 . . 119.9 ?
    C6 C7 H7 . . 119.9 ?
    C2 C3 C4 . . 120.8(3) ?
    C2 C3 H3 . . 119.6 ?
    C4 C3 H3 . . 119.6 ?
    C7 C8 C9 . . 119.8(3) ?
    C7 C8 H8 . . 120.1 ?
    C9 C8 H8 . . 120.1 ?
    N1 C9 C8 . . 120.5(3) ?
    N1 C9 H9 . . 119.7 ?
    C8 C9 H9 . . 119.7 ?
    C4 C5 C6 . . 119.9(3) ?
    C4 C5 H5 . . 120.0 ?
    C6 C5 H5 . . 120.0 ?
    C5 C4 C3 . . 121.3(3) ?
    C5 C4 H4 . . 119.3 ?
    C3 C4 H4 . . 119.3 ?
    P2 O10 Co1 . . 131.90(10) ?
    H12 O2 H22 . . 113(3) ?
    H13 O3 H23 . . 102(2) ?
    H14 O4 H24 . . 107(3) ?
loop_
    _geom_hbond_atom_site_label_D
    _geom_hbond_atom_site_label_H
    _geom_hbond_atom_site_label_A
    _geom_hbond_site_symmetry_A
    _geom_hbond_distance_DH
    _geom_hbond_distance_HA
    _geom_hbond_distance_DA
    _geom_hbond_angle_DHA
    _geom_hbond_publ_flag
    N1 H1 O2 . 0.8600 1.8800 2.728(3) 171.00 y
    O1 H11 O4 . 0.83(3) 1.98(3) 2.747(3) 154(3) y
    O1 H21 O2 1_455 0.84(3) 2.00(3) 2.841(3) 179(4) y
    O2 H12 O3 2_865 0.83(3) 1.85(3) 2.666(3) 168(3) y
    O2 H22 O6 . 0.83(3) 1.95(3) 2.771(3) 172(4) y
    O3 H13 O6 . 0.86(2) 1.95(2) 2.743(3) 152(3) y
    O3 H23 O5 2_765 0.87(3) 2.02(2) 2.833(3) 154(3) y
    O4 H14 O9 2_676 0.86(2) 2.01(2) 2.824(3) 157(4) y
    O4 H24 O9 1_455 0.86(3) 2.06(3) 2.890(3) 163(3) y
    C7 H7 O9 2_775 0.93 2.59 3.459(4) 156 y
    C9 H9 O3 . 0.93 2.54 3.080(4) 118 y
    C9 H9 O10 1_654 0.93 2.59 3.381(3) 143 y
data_global
_journal_date_recd_electronic     2010-01-09
_journal_date_accepted     2010-01-17
_journal_name_full     'Acta Crystallographica, Section E'
_journal_year     2010
_journal_volume     66
_journal_issue      2
_journal_page_first     m186
_journal_page_last     m187
_journal_paper_category     QM
_journal_coeditor_code     HY2272
_publ_contact_author_name     'Han\`ene Hemissi'
_publ_contact_author_address
;
Laboratoire de chimie des Mat\'eriaux
Facult\'e des Sciences de Bizerte
7021 Zarzouna Bizerte Tunisie
;
_publ_contact_author_email     'Hanene.Hemissi@fsb.rnu.tn'
_publ_contact_author_fax     '216 72 590 566'
_publ_contact_author_phone     '216 72 591 906'
_publ_section_title
;
<i>catena</i>-Poly[diquinolinium [[diaquacobaltate(II)]-\m-cyclotetraphosphato]
hexahydrate]
;
loop_
    _publ_author_name
    _publ_author_address
    'Han\`ene Hemissi'
;
Laboratoire de Chimie des Mat\'eriaux
Facult\'e des Sciences de Bizerte
7021 Zarzouna Bizerte
Tunisia
;
    'Mohammed Rzaigui'
;
Laboratoire de Chimie des Mat\'eriaux
Facult\'e des Sciences de Bizerte
7021 Zarzouna Bizerte
Tunisia
;
    'Zeid Abdullah Al Othman'
;
Chemistry Departement
Faculty of Sciences, King Saud University
Riyadh
Saudi Arabia
;
