# Supplementary material for: catena-Poly[diquinolinium [[diaqua­cobaltate(II)]-μ-cyclo­tetra­phosphato] hexa­hydrate]
Source: Acta Crystallogr Sect E Struct Rep Online. 2010 Jan 23;66(Pt 2):m186–7. doi: 10.1107/S1600536810002096 (PMC2979730; doi:10.1107/S1600536810002096)
Supplement: Supplementary file 2 [file e-66-0m186-Isup2.hkl]

#
# h,k,l, Fc-squared, Fo-squared, sigma(Fo-squared) and status flag
#
data_I
_shelx_title ' cad4 in P -1'
_shelx_refln_list_code          4
_shelx_F_calc_maximum       97.90
_exptl_crystal_F_000       401.00
_reflns_d_resolution_high  0.5979
 
loop_
 _symmetry_equiv_pos_as_xyz
 'x, y, z'
 '-x, -y, -z'
 
_cell_length_a     7.4431
_cell_length_b    10.0374
_cell_length_c    10.6824
_cell_angle_alpha  83.740
_cell_angle_beta   70.980
_cell_angle_gamma  85.711
 
_shelx_F_squared_multiplier     1.000
 
loop_
 _refln_index_h
 _refln_index_k
 _refln_index_l
 _refln_F_squared_calc
 _refln_F_squared_meas
 _refln_F_squared_sigma
 _refln_observed_status
   2   0   0        1.10        7.75      4.47 o
   3   0   0       56.03       35.36      2.40 o
   4   0   0      161.08      145.95      7.11 o
   5   0   0       17.14       11.37      2.98 o
   6   0   0      202.53      204.01      6.08 o
   7   0   0       26.71       23.92      4.59 o
   8   0   0        0.10       -0.61      6.47 o
   9   0   0      274.93      302.44     26.80 o
  10   0   0       25.80       37.99      6.45 o
  11   0   0       39.05       44.22      7.32 o
 -11   1   0       11.73       11.67     16.42 o
 -10   1   0        8.19        2.89      8.94 o
  -9   1   0      274.78      285.27      9.57 o
  -8   1   0      101.12       90.84      6.35 o
  -7   1   0      664.89      658.03     16.34 o
  -6   1   0      260.98      283.92     16.59 o
  -5   1   0        4.16        7.04      3.15 o
  -4   1   0      311.92      291.44      5.21 o
  -3   1   0      549.38      667.04      7.09 o
  -2   1   0        9.49       13.21      1.94 o
  -1   1   0        2.82        2.10      2.95 o
   1   1   0     1225.88     1068.96      6.84 o
   3   1   0       62.39       75.44      2.80 o
   4   1   0      698.90      598.46      7.11 o
   5   1   0     1613.03     1759.72     48.12 o
   6   1   0       71.46       77.88      4.70 o
   7   1   0        0.17        5.18      4.36 o
   8   1   0       39.09       56.85      5.21 o
   9   1   0       59.77       69.97      6.84 o
  10   1   0       10.15       -0.53      8.88 o
  11   1   0       79.80       86.61      8.50 o
 -11   2   0       31.59       31.32     18.24 o
 -10   2   0        0.08        3.29      8.20 o
  -9   2   0      132.08      129.40      7.38 o
  -8   2   0        5.91       10.46      4.34 o
  -7   2   0      821.22      787.13     27.76 o
  -6   2   0      295.91      293.28     10.22 o
  -5   2   0      528.07      500.30     11.42 o
  -4   2   0     1800.09     1856.55     44.65 o
  -3   2   0      628.53      745.98     29.31 o
  -2   2   0        0.71        0.50      2.60 o
  -1   2   0       59.35       50.00      2.08 o
   0   2   0     5761.13     6088.77     18.68 o
   1   2   0      251.49      232.25      8.27 o
   2   2   0      234.26      293.62      8.54 o
   3   2   0      729.16      667.29      6.58 o
   4   2   0     2884.27     2270.36     34.93 o
   6   2   0       27.89       23.49      3.82 o
   7   2   0      121.79      100.91     11.57 o
   8   2   0       23.59       21.33      5.46 o
   9   2   0       22.40       30.01      5.75 o
  10   2   0        9.02        1.54     11.09 o
  11   2   0       45.58       50.32      8.17 o
 -11   3   0       26.12       29.53      8.97 o
 -10   3   0        0.60       -6.14      8.29 o
  -9   3   0       97.41      103.10      7.32 o
  -8   3   0        4.00        5.39      5.67 o
  -7   3   0      751.01      738.18     27.62 o
  -6   3   0       11.15       11.45      6.52 o
  -5   3   0      380.81      373.96      8.35 o
  -4   3   0        2.39       -8.07      8.07 o
  -3   3   0      369.27      409.48     13.19 o
  -2   3   0      954.46      973.61     16.00 o
  -1   3   0      530.67      710.57      6.22 o
   0   3   0     1362.03     1529.67     12.50 o
   1   3   0      181.96      144.92      3.03 o
   2   3   0       43.17       30.72      2.21 o
   3   3   0        0.27        1.01      2.90 o
   4   3   0      342.19      257.23      5.69 o
   5   3   0      646.94      467.33     17.26 o
   6   3   0       20.96       15.27      3.56 o
   7   3   0      228.18      176.58      6.56 o
   8   3   0        0.90        1.84      5.98 o
   9   3   0       23.35       10.71      6.99 o
  10   3   0       26.56       30.87      6.27 o
  11   3   0       21.00       22.95     11.27 o
 -11   4   0       77.41       85.27      8.65 o
 -10   4   0        1.27       -2.93      8.92 o
  -9   4   0       35.34       36.44      5.90 o
  -8   4   0       43.75       40.73      8.41 o
  -7   4   0      164.11      177.82     16.46 o
  -6   4   0       52.38       50.63      4.59 o
  -5   4   0     1136.70     1163.23     59.74 o
  -4   4   0     1304.62     1472.96     44.59 o
  -3   4   0      118.38      140.71      4.00 o
  -2   4   0      284.07      253.02      4.51 o
  -1   4   0       72.71       80.05      2.80 o
   1   4   0      102.88       88.40      2.86 o
   2   4   0        0.30       -0.68      3.10 o
   3   4   0       22.51       18.13      4.17 o
   4   4   0      341.03      304.12      5.98 o
   5   4   0      787.07      641.03      9.09 o
   6   4   0       27.91       14.76      4.05 o
   7   4   0      248.35      210.89      7.11 o
   8   4   0       37.89       33.08      5.57 o
   9   4   0      118.51      104.30      7.27 o
  10   4   0       16.78       16.82     13.94 o
  11   4   0        0.79        0.42      7.99 o
 -11   5   0       54.06       50.26      8.36 o
 -10   5   0        8.66       25.14     17.76 o
  -9   5   0       95.22      111.00      7.58 o
  -8   5   0       72.09       79.13      6.13 o
  -7   5   0        1.32        9.01      4.63 o
  -6   5   0        2.02        4.29     16.45 o
  -5   5   0      158.26      167.10     18.80 o
  -4   5   0      381.33      400.77      7.28 o
  -3   5   0      979.87     1078.80     18.61 o
  -2   5   0     3042.49     3398.43     60.05 o
  -1   5   0      227.58      254.58      8.61 o
   0   5   0     1691.88     1625.55     27.61 o
   1   5   0      898.00      921.06     22.70 o
   2   5   0      337.65      336.65      5.47 o
   3   5   0      349.18      275.21      5.53 o
   4   5   0      131.97      121.02      4.46 o
   5   5   0      166.61      131.13      5.30 o
   6   5   0        0.39        6.28      4.18 o
   7   5   0      312.49      262.14      9.89 o
   8   5   0       40.25       39.00      5.69 o
   9   5   0      192.81      184.36      8.83 o
  10   5   0        1.29       -8.70      8.83 o
  11   5   0        4.09       -4.70     10.09 o
 -10   6   0        3.24        6.44      7.75 o
  -9   6   0      143.29      142.97      9.51 o
  -8   6   0        1.57       -3.99      7.55 o
  -7   6   0        4.71        1.59      5.22 o
  -6   6   0      260.32      273.50     13.91 o
  -5   6   0       11.98        9.03      4.39 o
  -4   6   0      176.22      189.69      8.06 o
  -3   6   0      292.23      296.45     10.23 o
  -2   6   0      916.98      967.61     11.94 o
  -1   6   0      454.87      571.46     17.98 o
   0   6   0     4584.70     4906.46     44.38 o
   1   6   0      410.35      410.87     16.91 o
   2   6   0      219.80      187.46      5.04 o
   3   6   0      655.12      582.76      9.10 o
   4   6   0      142.55      140.16      5.04 o
   5   6   0      235.64      195.39     11.16 o
   6   6   0       23.63       21.34      4.48 o
   7   6   0       76.20       67.67      5.79 o
   8   6   0        0.66       -1.04      7.57 o
   9   6   0      234.08      223.36      9.62 o
  10   6   0        7.20        8.40      9.08 o
  11   6   0        8.01      -11.18     11.18 o
 -10   7   0        6.35       11.14      9.27 o
  -9   7   0       86.62       82.74      7.61 o
  -8   7   0        8.86       13.85      7.63 o
  -7   7   0       72.29       74.90     11.72 o
  -6   7   0       48.51       53.13      5.30 o
  -5   7   0      237.83      230.73     11.15 o
  -4   7   0     1164.52     1201.95     13.10 o
  -3   7   0        9.73        7.06      3.55 o
  -2   7   0       25.12       28.94      3.63 o
  -1   7   0       51.20       67.77      6.20 o
   0   7   0     2773.45     2760.06     19.54 o
   1   7   0       76.17       92.59      8.10 o
   2   7   0     1922.35     1803.03     66.99 o
   3   7   0      275.10      228.42     19.56 o
   4   7   0       65.64       65.39      4.48 o
   5   7   0      573.72      507.10     13.59 o
   6   7   0        9.01       -0.86      6.34 o
   7   7   0       19.26        6.75     11.01 o
   8   7   0       18.77       14.12     12.37 o
   9   7   0      100.54      110.46      8.26 o
  10   7   0        1.85       -2.98     16.45 o
 -10   8   0       23.24       30.02      7.39 o
  -9   8   0       23.69       14.06     13.80 o
  -8   8   0        2.23       13.74      6.58 o
  -7   8   0      255.62      250.33      9.00 o
  -6   8   0       29.31       36.54      5.66 o
  -5   8   0        4.51       -1.62      6.07 o
  -4   8   0      854.82      876.94     23.08 o
  -3   8   0      327.89      331.22      7.51 o
  -2   8   0      282.16      287.95      7.05 o
  -1   8   0      138.82      151.83      6.28 o
   0   8   0       39.08       17.21     11.88 o
   1   8   0       40.52       36.47      3.64 o
   2   8   0     1391.12     1362.33     29.89 o
   3   8   0      116.22      112.18      5.22 o
   4   8   0       76.26       62.95      7.32 o
   5   8   0      406.94      348.27     18.34 o
   6   8   0       19.17       24.25      4.64 o
   7   8   0      178.53      176.84     11.06 o
   8   8   0        9.20        8.90      7.90 o
   9   8   0        3.56       10.84      6.91 o
  10   8   0        0.48        0.34      8.83 o
  -9   9   0        9.66        6.25      7.23 o
  -8   9   0       20.53       18.27      9.03 o
  -7   9   0      117.16      133.63     12.94 o
  -6   9   0        0.19        0.53      6.55 o
  -5   9   0      226.83      224.48     13.21 o
  -4   9   0      404.01      417.14     18.76 o
  -3   9   0      148.85      156.26      6.09 o
  -2   9   0      718.35      738.57     10.82 o
  -1   9   0      174.69      169.64      5.97 o
   0   9   0      295.29      283.07      7.07 o
   1   9   0      229.38      221.49      6.46 o
   2   9   0       26.78       21.02     11.05 o
   3   9   0      105.65      106.23      6.22 o
   4   9   0      104.82      105.54      8.63 o
   5   9   0       69.32       61.09      5.51 o
   6   9   0        1.08        1.40      7.00 o
   7   9   0      121.22      123.77      7.16 o
   8   9   0        0.11        0.03      6.69 o
   9   9   0       19.75       22.58      8.61 o
  10   9   0        6.38        5.52      8.47 o
  -9  10   0        3.98        7.57     13.53 o
  -8  10   0        1.83       -4.38     16.28 o
  -7  10   0       52.37       46.22      6.80 o
  -6  10   0       22.85       21.14      8.28 o
  -5  10   0      101.45      110.90     13.63 o
  -4  10   0       72.41       76.60     15.45 o
  -3  10   0       26.30       29.32      4.53 o
  -2  10   0      352.68      364.25      8.71 o
  -1  10   0       97.20       94.99      7.68 o
   0  10   0      397.37      380.94     15.34 o
   1  10   0       65.52       60.42      5.61 o
   2  10   0      107.06      103.77     17.98 o
   3  10   0       70.76       77.94      5.50 o
   4  10   0        3.35        3.06      5.71 o
   5  10   0        4.82        2.99      7.40 o
   6  10   0       17.33       14.55      5.66 o
   7  10   0       87.78      100.35      7.54 o
   8  10   0        7.20        5.37     10.36 o
   9  10   0        5.09        4.76      7.90 o
  -8  11   0        4.96       11.43      7.92 o
  -7  11   0        0.41       -9.21      9.21 o
  -6  11   0       22.86       19.02      6.44 o
  -5  11   0       49.68       58.36      6.15 o
  -4  11   0       13.82        9.17      6.58 o
  -3  11   0       42.50       49.11      8.92 o
  -2  11   0      336.00      339.53      9.14 o
  -1  11   0       14.51       18.41      4.67 o
   0  11   0      168.68      168.26      7.16 o
   1  11   0       98.48      101.17      6.09 o
   2  11   0        2.76        3.67      4.85 o
   3  11   0        1.98        7.06      5.32 o
   4  11   0       56.01       49.66      6.03 o
   5  11   0      149.03      153.73     13.42 o
   6  11   0       25.03       35.10     10.97 o
   7  11   0       19.74       32.06      6.49 o
   8  11   0        3.29        7.58      8.69 o
   9  11   0       20.08       16.98     12.47 o
  -7  12   0        2.89        8.97      9.54 o
  -6  12   0       57.57       69.47     17.20 o
  -5  12   0       12.06       20.43      8.55 o
  -4  12   0        2.20        1.08      8.11 o
  -3  12   0       66.56       72.37     14.56 o
  -2  12   0       93.90       83.43      7.44 o
  -1  12   0        0.11       -6.84      6.84 o
   0  12   0      353.79      345.12      9.94 o
   1  12   0        1.24        5.51      6.45 o
   2  12   0        1.42        7.47      4.74 o
   3  12   0      177.79      190.33      7.87 o
   4  12   0       54.06       59.70      6.08 o
   5  12   0        8.13       14.73      6.35 o
   6  12   0       56.15       68.41      7.27 o
   7  12   0       30.00       53.97      7.22 o
   8  12   0        0.05       -1.14      8.19 o
  -6  13   0       51.52       53.61      7.60 o
  -5  13   0       78.59       70.85      7.61 o
  -4  13   0       75.09       71.77      7.88 o
  -3  13   0       10.06       12.26      5.79 o
  -2  13   0        0.95       -3.41      6.13 o
  -1  13   0        6.88        5.36      6.19 o
   0  13   0      130.99      123.59      7.67 o
   1  13   0        2.08      -10.90     11.37 o
   2  13   0       90.66       93.74     10.62 o
   3  13   0       36.75       43.64      9.27 o
   4  13   0        9.85       16.32      5.95 o
   5  13   0      171.81      172.77      9.41 o
   6  13   0        4.14       -6.56      9.04 o
   7  13   0        0.72       -1.36      9.48 o
  -5  14   0        1.08       -4.43     14.46 o
  -4  14   0      155.50      149.79      9.35 o
  -3  14   0       60.78       61.30      6.98 o
  -2  14   0       71.74       61.97      8.48 o
  -1  14   0       39.88       38.81      6.66 o
   0  14   0       28.27       25.83      7.37 o
   1  14   0        0.08       -8.16      8.16 o
   2  14   0      117.36      128.77      7.97 o
   3  14   0        0.12       -5.15      9.51 o
   4  14   0        0.46       -2.73      7.00 o
   5  14   0       67.75       80.51     15.82 o
   6  14   0        5.37       -1.95     10.21 o
  -4  15   0       27.09       11.19     13.41 o
  -3  15   0        9.19        9.89      9.13 o
  -2  15   0      140.50      140.14      9.21 o
  -1  15   0       12.71       -2.32      9.43 o
   0  15   0        4.42        2.78      8.52 o
   1  15   0       60.09       70.20      7.59 o
   2  15   0        0.23       -8.26      8.73 o
   3  15   0        0.32       -9.21      9.21 o
   4  15   0       21.70        7.09     11.12 o
   5  15   0        5.19        9.63     13.75 o
  -2  16   0       76.25       82.79     13.11 o
  -1  16   0       17.77       13.05     10.20 o
   0  16   0       13.65       16.32     11.62 o
   1  16   0       13.21       10.57      9.40 o
   2  16   0        3.86       -9.52      9.52 o
   3  16   0       31.30       42.16      7.60 o
  -3 -16   1        1.18        2.36      7.85 o
  -2 -16   1       11.33       18.05      7.60 o
  -1 -16   1        2.97        6.65      8.90 o
   0 -16   1       30.39       19.47      8.44 o
   1 -16   1        0.70      -10.55     10.55 o
   2 -16   1       95.54       93.50      8.79 o
  -5 -15   1        5.30       18.01      9.11 o
  -4 -15   1       55.51       42.58      8.25 o
  -3 -15   1        6.04        3.90      9.29 o
  -2 -15   1       15.60        1.28      9.62 o
  -1 -15   1        1.86       13.19      6.16 o
   0 -15   1        5.68       13.61      6.96 o
   1 -15   1        1.07       -4.20      8.98 o
   2 -15   1      123.10      126.68      8.77 o
   3 -15   1        1.38       -0.54      8.77 o
   4 -15   1       29.41       27.97      7.31 o
  -6 -14   1        0.87        5.05      7.80 o
  -5 -14   1       42.47       48.60      7.94 o
  -4 -14   1       14.65       11.50      7.37 o
  -3 -14   1        6.88        3.98     11.75 o
  -2 -14   1       80.84       95.38      7.27 o
  -1 -14   1        0.65        8.27      6.30 o
   0 -14   1        2.28        6.53      7.98 o
   1 -14   1       34.24       35.86      6.66 o
   2 -14   1       12.27       -8.70      9.36 o
   3 -14   1        7.43        8.86      6.30 o
   4 -14   1      109.61       95.36     12.68 o
   5 -14   1        9.79        8.34      9.35 o
   6 -14   1        0.24       -6.51      9.30 o
  -7 -13   1        2.16        1.54      9.61 o
  -6 -13   1        5.92       10.78      7.68 o
  -5 -13   1       43.19       45.11      8.88 o
  -4 -13   1        0.15       -2.80     11.83 o
  -3 -13   1        3.04       -6.54      8.22 o
  -2 -13   1       66.07       66.37     16.25 o
  -1 -13   1       24.83       21.81      5.73 o
   0 -13   1       29.84       19.52      5.92 o
   1 -13   1       59.59       70.31      6.23 o
   2 -13   1        1.24        0.22      7.68 o
   3 -13   1       41.91       32.32      6.40 o
   4 -13   1        8.13        7.56      8.83 o
   5 -13   1        6.66       13.45      6.19 o
   6 -13   1       30.00       28.72      6.86 o
   7 -13   1       78.36       86.28     25.32 o
  -8 -12   1        0.03       -3.18      9.67 o
  -7 -12   1        0.30       -8.59      8.69 o
  -6 -12   1       56.65       57.76      7.18 o
  -5 -12   1       51.88       56.47     13.63 o
  -4 -12   1       39.11       35.73      5.96 o
  -3 -12   1       38.51       42.10      5.67 o
  -2 -12   1        3.42        4.20      4.76 o
  -1 -12   1        1.57       -4.62      6.51 o
   0 -12   1      284.22      301.11     14.28 o
   1 -12   1        0.14       -5.34      6.54 o
   2 -12   1       55.13       57.96      6.06 o
   3 -12   1      203.30      187.81      8.26 o
   4 -12   1        8.83        1.62      8.84 o
   5 -12   1        8.80       -6.66      9.06 o
   6 -12   1       14.94        4.56      8.73 o
   7 -12   1       25.24       10.95     10.70 o
  -8 -11   1        0.43        2.21      9.54 o
  -7 -11   1        2.74        9.46      8.86 o
  -6 -11   1       53.38       58.52      9.90 o
  -5 -11   1       24.57        9.80      8.97 o
  -4 -11   1       61.75       62.75      6.31 o
  -3 -11   1       99.42       94.41      6.68 o
  -2 -11   1      120.33      110.24      6.20 o
  -1 -11   1       97.25      108.41     10.23 o
   0 -11   1      243.06      232.67      7.77 o
   1 -11   1        1.23       -1.24     11.88 o
   2 -11   1      114.89      109.80      6.48 o
   3 -11   1       46.11       42.10      5.58 o
   4 -11   1      184.57      180.25      9.02 o
   5 -11   1      226.05      221.24     14.33 o
   6 -11   1        0.09        2.73      8.44 o
   7 -11   1       18.30       18.71      6.23 o
   8 -11   1        2.89       -5.01      9.37 o
  -9 -10   1       14.18       16.88      8.14 o
  -8 -10   1        5.60        3.63      8.86 o
  -7 -10   1       20.71       18.03      7.34 o
  -6 -10   1       47.09       44.54      6.13 o
  -5 -10   1       17.05       23.55     12.50 o
  -4 -10   1      323.44      308.25     31.43 o
  -3 -10   1      240.88      232.47     12.46 o
  -2 -10   1        0.69       -5.69      5.69 o
  -1 -10   1      378.85      371.46     23.21 o
   0 -10   1      617.48      616.92     10.44 o
   1 -10   1       18.94       25.65      4.39 o
   2 -10   1      261.44      258.64      7.61 o
   3 -10   1       88.37       83.56      5.69 o
   4 -10   1        7.25        7.93      5.18 o
   5 -10   1      213.20      224.85      8.35 o
   6 -10   1       54.09       56.17      6.39 o
   7 -10   1      117.32      117.35      8.16 o
   8 -10   1        2.38       -4.00      8.96 o
   9 -10   1        9.32        8.60      6.83 o
  -9  -9   1        1.56        0.87     18.81 o
  -8  -9   1       22.06       14.24      6.42 o
  -7  -9   1       52.66       57.27     15.58 o
  -6  -9   1       31.74       29.47      5.37 o
  -5  -9   1        5.16        6.57      5.26 o
  -4  -9   1      367.24      339.54      8.86 o
  -3  -9   1      104.92       98.30      5.48 o
  -2  -9   1      639.43      621.53     10.17 o
  -1  -9   1      114.89      113.04      9.98 o
   0  -9   1        0.17        7.43      7.35 o
   1  -9   1      130.38      144.73      9.41 o
   2  -9   1      402.62      407.67     16.76 o
   3  -9   1        1.90        7.93      4.25 o
   4  -9   1      215.93      204.33      7.23 o
   5  -9   1      356.04      359.15     10.45 o
   6  -9   1       20.75        7.89      7.66 o
   7  -9   1      167.07      182.06      8.47 o
   8  -9   1        0.99       14.95      6.31 o
   9  -9   1        9.12       20.42      9.45 o
 -10  -8   1        0.03        0.97     10.02 o
  -9  -8   1       19.14       28.58      6.63 o
  -8  -8   1       83.02       87.54      7.80 o
  -7  -8   1        0.15       -4.18     22.12 o
  -6  -8   1        0.40        4.39      5.59 o
  -5  -8   1       72.65       64.25      5.51 o
  -4  -8   1      376.59      372.63     21.04 o
  -3  -8   1      264.33      271.23     18.03 o
  -2  -8   1      669.08      640.85     46.25 o
  -1  -8   1        0.54        2.76      3.71 o
   0  -8   1      506.17      526.96     14.29 o
   1  -8   1       40.24       42.11      3.83 o
   2  -8   1       19.68       19.36      4.35 o
   3  -8   1        2.84        8.26      4.93 o
   4  -8   1      443.63      444.08      8.86 o
   5  -8   1       60.15       54.95      8.39 o
   6  -8   1        0.78        0.00      6.61 o
   7  -8   1      263.96      271.76     11.66 o
   8  -8   1        2.37       -5.31      8.33 o
   9  -8   1       25.14       23.44      7.97 o
  10  -8   1       16.65       19.70      7.78 o
 -10  -7   1        9.78        0.52     10.27 o
  -9  -7   1       54.50       70.12      7.39 o
  -8  -7   1       67.28       76.82      6.89 o
  -7  -7   1       12.28       14.78      4.87 o
  -6  -7   1       93.67       89.95      6.05 o
  -5  -7   1       27.31       23.18      4.64 o
  -4  -7   1      116.99      103.90      5.97 o
  -3  -7   1      141.75      139.10      6.68 o
  -2  -7   1      842.55      808.06     25.09 o
  -1  -7   1      832.59      835.69     16.10 o
   0  -7   1      297.76      340.77      8.84 o
   1  -7   1      182.38      183.32      6.35 o
   2  -7   1       14.88       11.42      4.19 o
   3  -7   1       60.47       78.65      7.44 o
   4  -7   1      527.93      515.78      9.08 o
   5  -7   1       16.17        9.39      4.79 o
   6  -7   1       38.43       48.24      4.84 o
   7  -7   1      174.38      185.89      8.40 o
   8  -7   1       12.65        8.48      5.53 o
   9  -7   1       77.13       92.68     18.69 o
  10  -7   1        8.06       13.68      7.58 o
 -10  -6   1        5.91       10.38      8.93 o
  -9  -6   1      146.38      154.19      9.02 o
  -8  -6   1        2.93        1.05      6.96 o
  -7  -6   1        9.62       13.42      7.76 o
  -6  -6   1       90.11       98.74      5.65 o
  -5  -6   1      161.49      170.71     20.61 o
  -4  -6   1      577.02      520.51      9.59 o
  -3  -6   1      998.41      851.53     31.24 o
  -2  -6   1      263.14      220.19      5.29 o
  -1  -6   1        0.36        2.26      3.71 o
   0  -6   1      951.61      976.46     16.77 o
   1  -6   1       53.78       70.78      5.98 o
   2  -6   1        0.70        0.78      4.22 o
   3  -6   1      753.65      805.38     16.77 o
   4  -6   1        6.25        0.44      4.92 o
   5  -6   1       35.52       39.13      6.48 o
   6  -6   1      161.08      168.21      6.39 o
   7  -6   1        0.45       -6.05      6.58 o
   8  -6   1       21.02       20.21      5.62 o
   9  -6   1      178.62      199.13      8.81 o
  10  -6   1        6.95        3.66      9.45 o
 -11  -5   1        6.55        7.15     10.70 o
 -10  -5   1        2.05       12.63      9.55 o
  -9  -5   1      129.26      115.15      8.24 o
  -8  -5   1        0.34       -6.81      9.72 o
  -7  -5   1       47.01       43.12      5.36 o
  -6  -5   1        7.45       -4.88      5.88 o
  -5  -5   1       71.74       55.61      4.47 o
  -4  -5   1      853.15      788.93     32.78 o
  -3  -5   1     1743.37     1614.78     23.39 o
  -2  -5   1        6.63        3.66      2.77 o
  -1  -5   1     1627.83     1578.59     36.68 o
   0  -5   1     1138.55     1064.26      8.71 o
   1  -5   1      201.11      216.09      4.39 o
   2  -5   1      746.27      683.16     11.53 o
   3  -5   1      621.57      701.81     14.64 o
   4  -5   1      188.90      212.48      5.62 o
   5  -5   1      479.27      518.73      8.68 o
   6  -5   1        0.45        9.21      4.37 o
   7  -5   1       39.42       43.38      5.00 o
   8  -5   1      113.62      121.16      6.95 o
   9  -5   1       46.16       53.63      6.44 o
  10  -5   1        1.08        3.88      6.64 o
  11  -5   1       22.41       16.82     14.90 o
 -11  -4   1       14.06       26.64      7.32 o
 -10  -4   1       19.36       18.06     12.85 o
  -9  -4   1       26.34       24.18      6.23 o
  -8  -4   1        4.99        5.12      5.94 o
  -7  -4   1       46.53       32.93      5.14 o
  -6  -4   1        2.51        5.83      5.43 o
  -5  -4   1        0.13        1.37      4.97 o
  -4  -4   1      736.14      613.88     12.69 o
  -3  -4   1       41.93       51.24      5.08 o
  -2  -4   1       57.06       70.74      3.03 o
  -1  -4   1      884.21      867.82     19.09 o
   0  -4   1       88.45       58.20      4.91 o
   1  -4   1     6955.02     7736.35     29.33 o
   2  -4   1     1612.52     1631.19     11.44 o
   3  -4   1      243.85      274.78     11.28 o
   4  -4   1        3.40        4.34      4.12 o
   5  -4   1      874.95      906.46     18.99 o
   6  -4   1      249.94      246.38     14.50 o
   7  -4   1      345.80      370.86      8.96 o
   8  -4   1      141.11      139.81      7.20 o
   9  -4   1       38.25       36.06      7.10 o
  10  -4   1        0.10       -4.29      8.30 o
  11  -4   1       12.78       26.28     16.52 o
 -11  -3   1       24.12       20.80      8.56 o
 -10  -3   1       24.60       31.44      6.58 o
  -9  -3   1        7.06        3.93      7.70 o
  -8  -3   1      137.18      130.79      7.01 o
  -7  -3   1       37.01       38.89      4.94 o
  -6  -3   1       18.56       23.95      4.56 o
  -5  -3   1        8.80        6.52      3.89 o
  -4  -3   1     1288.44     1224.30     43.85 o
  -3  -3   1      192.99      209.98      4.49 o
  -1  -3   1        0.90       -0.16      2.58 o
   0  -3   1      164.66      154.80      3.06 o
   1  -3   1     3976.95     4464.69     20.38 o
   2  -3   1     1167.10     1192.02     12.14 o
   3  -3   1     1319.17     1523.32     18.83 o
   4  -3   1       72.79       83.43     10.48 o
   5  -3   1      744.71      810.55     36.32 o
   6  -3   1      168.00      173.29      6.02 o
   7  -3   1      642.67      682.86     23.70 o
   8  -3   1        2.16       -2.73      6.48 o
   9  -3   1       73.67       82.64      7.59 o
  10  -3   1       19.60       -0.39      9.27 o
  11  -3   1        8.93       13.82     11.57 o
 -11  -2   1       46.26       50.22      9.38 o
 -10  -2   1        4.93       18.08      5.89 o
  -9  -2   1        2.39        1.78      7.41 o
  -8  -2   1      281.64      309.96      9.04 o
  -7  -2   1       30.60       33.95      4.74 o
  -6  -2   1      238.45      253.32      6.62 o
  -5  -2   1       89.47       90.14      4.35 o
  -4  -2   1     1624.74     1599.30     67.16 o
  -3  -2   1       10.07       15.63      6.06 o
  -2  -2   1     1030.97      853.53     21.82 o
  -1  -2   1     3752.68     4034.88    113.90 o
   1  -2   1     3676.96     4198.49     30.21 o
   2  -2   1       49.36       64.38      4.56 o
   3  -2   1       42.23       34.85      2.50 o
   4  -2   1      127.66      131.48      4.01 o
   5  -2   1      429.99      415.04     14.55 o
   6  -2   1        0.54       -0.46      4.87 o
   7  -2   1     1059.15     1150.26     13.68 o
   8  -2   1       20.97       22.43      6.98 o
   9  -2   1       72.00       76.70      6.70 o
  10  -2   1        4.08       16.33      6.16 o
  11  -2   1        2.13        5.87      8.79 o
 -11  -1   1       42.16       44.05      7.73 o
 -10  -1   1       13.05        1.77      7.30 o
  -9  -1   1       12.24       14.68      6.40 o
  -8  -1   1      315.89      300.42     10.70 o
  -7  -1   1       45.53       49.12      4.70 o
  -5  -1   1      145.33      129.97      4.72 o
  -4  -1   1      592.44      609.11      7.34 o
  -3  -1   1       98.93       83.76      3.08 o
  -2  -1   1     2997.51     3107.47     16.26 o
  -1  -1   1      754.80      929.52     18.21 o
   0  -1   1     8526.17     9563.37     33.92 o
   1  -1   1      579.60      577.88      4.35 o
   2  -1   1       24.63       45.75      6.13 o
   3  -1   1        2.52       -2.83      2.83 o
   4  -1   1       28.25       28.14      2.66 o
   5  -1   1      152.75      167.73      4.86 o
   6  -1   1       22.90       24.53      3.71 o
   7  -1   1      260.28      287.76     19.82 o
   8  -1   1       15.41       20.48     12.84 o
   9  -1   1      267.21      303.06     10.36 o
  10  -1   1        0.61      -13.38     13.38 o
  11  -1   1        0.06        1.01      8.54 o
 -11   0   1       32.80       28.76     10.16 o
 -10   0   1       11.46       12.11      7.23 o
  -9   0   1       51.96       58.55      6.39 o
  -8   0   1       52.68       48.43      5.66 o
  -7   0   1       11.79        9.14     12.90 o
  -6   0   1      976.82      815.74     10.78 o
  -5   0   1      262.45      209.26      5.58 o
  -3   0   1     1886.09     1405.71     10.22 o
  -1   0   1      799.98      867.97      5.86 o
   1   0   1        0.63        1.54      1.84 o
   2   0   1     4285.60     4612.96     24.66 o
   3   0   1      780.42      746.37     14.45 o
   4   0   1       18.81       19.22      2.39 o
   5   0   1      244.60      249.86      5.59 o
   6   0   1      475.10      523.21      8.44 o
   7   0   1       85.24      101.77      5.53 o
   8   0   1       21.01       22.81      5.01 o
   9   0   1      112.12      143.77      7.41 o
  10   0   1        4.13      -12.74     13.25 o
  11   0   1       13.35       15.03     10.24 o
 -11   1   1        6.72        0.56      9.90 o
 -10   1   1        0.72       -6.95      8.92 o
  -9   1   1       71.20       68.82     10.24 o
  -8   1   1        0.89       -0.58      6.77 o
  -7   1   1       97.67       80.24      5.27 o
  -6   1   1      185.31      152.49      5.72 o
  -5   1   1      364.75      290.35      6.29 o
  -4   1   1     1281.75     1031.78      9.51 o
  -3   1   1     1103.68      927.27      7.75 o
  -2   1   1     3811.76     3150.34     43.65 o
  -1   1   1     1340.77     1412.84     24.31 o
   0   1   1     5265.51     5800.38     45.00 o
   1   1   1      182.58      159.06      2.25 o
   2   1   1      377.54      284.97      6.81 o
   3   1   1      116.73      134.76      3.29 o
   4   1   1      462.93      502.57      6.40 o
   5   1   1     1985.56     2005.09     14.59 o
   6   1   1       85.64       78.14      5.93 o
   7   1   1        6.17       12.03      4.63 o
   8   1   1      200.75      240.51     15.41 o
   9   1   1       90.41      114.90      6.87 o
  10   1   1        4.88       10.15      6.82 o
  11   1   1       20.21       38.45      6.91 o
 -11   2   1       20.09       34.30      7.02 o
 -10   2   1        6.57       15.52      6.30 o
  -9   2   1       17.50        4.53     10.68 o
  -8   2   1       66.66       57.44      5.93 o
  -7   2   1      280.01      222.10      7.40 o
  -6   2   1       10.96        6.08      6.14 o
  -5   2   1      334.27      337.45      7.46 o
  -4   2   1      242.11      184.19     12.89 o
  -3   2   1      139.25      138.59      3.71 o
  -2   2   1     1105.11     1181.89     17.83 o
  -1   2   1     3031.38     3487.19     15.45 o
   0   2   1      456.28      390.42      3.52 o
   4   2   1      346.90      274.99      5.20 o
   6   2   1        0.89        0.24      5.04 o
   7   2   1      176.41      159.15      6.23 o
   8   2   1       73.06       66.14      5.93 o
   9   2   1       19.56       25.80      5.61 o
  10   2   1       73.14       94.79      7.55 o
  11   2   1       23.13       35.94      6.79 o
 -11   3   1       55.53       62.97      7.91 o
 -10   3   1       22.80       24.01      8.11 o
  -9   3   1        4.71       -1.89      9.15 o
  -8   3   1      136.70      136.75      7.18 o
  -7   3   1      229.06      208.82      7.18 o
  -6   3   1        4.17       11.40      3.74 o
  -5   3   1        1.38       -1.12      5.00 o
  -4   3   1      309.85      315.55      6.05 o
  -3   3   1      105.88      107.66      3.66 o
  -2   3   1       62.42       45.27      2.46 o
   0   3   1      522.00      641.79     10.36 o
   1   3   1     2798.00     2430.68     85.68 o
   7   3   1      220.89      161.55      6.27 o
   8   3   1        4.90        4.48      5.22 o
   9   3   1       42.38       34.20      5.87 o
  10   3   1       88.09       88.41      7.76 o
  11   3   1        1.16       14.31      7.73 o
 -11   4   1       41.32       51.74      8.02 o
 -10   4   1        1.21       -1.94      8.74 o
  -9   4   1       30.41       40.68     17.93 o
  -8   4   1      354.74      327.67     15.19 o
  -7   4   1       13.72        3.02      7.83 o
  -6   4   1       51.94       54.70      4.74 o
  -5   4   1      116.05      114.91      5.02 o
  -4   4   1      136.61      129.53      4.70 o
  -3   4   1      566.72      667.23      7.76 o
  -2   4   1     3226.69     3641.82     22.16 o
  -1   4   1       95.02      124.51      3.56 o
   0   4   1     2320.76     2871.73     39.03 o
   1   4   1     1056.27      940.84     32.04 o
   2   4   1      198.84      178.16      3.81 o
   3   4   1      668.26      534.74     14.97 o
   4   4   1       27.11       29.52      3.23 o
   6   4   1       89.46       80.65      5.02 o
   8   4   1       19.87       24.62      4.73 o
   9   4   1      108.01       85.36      8.49 o
  10   4   1       53.69       65.32      7.02 o
  11   4   1        0.77       -5.09     11.76 o
 -10   5   1        0.20       -3.50     13.49 o
  -9   5   1        1.14        5.33      6.93 o
  -8   5   1      140.83      135.41      7.43 o
  -7   5   1        4.62        1.12      6.97 o
  -6   5   1      458.14      465.14     20.03 o
  -5   5   1       26.33       22.73      3.93 o
  -4   5   1      316.58      334.24      6.81 o
  -3   5   1      883.91      955.78      9.87 o
  -2   5   1      386.42      371.99      6.65 o
  -1   5   1      161.03      171.44      4.70 o
   0   5   1     1038.93     1070.85     16.94 o
   1   5   1      935.91      908.62     30.45 o
   2   5   1        0.60       14.82      5.80 o
   3   5   1     1679.03     1369.68     48.74 o
   4   5   1       21.16       13.54      3.18 o
   5   5   1       45.46       34.51      3.88 o
   6   5   1       25.85       19.62      4.80 o
   7   5   1       88.30       69.27      6.44 o
   8   5   1        0.46       -1.26      7.20 o
   9   5   1      147.10      123.14      7.49 o
  10   5   1       12.45       14.02      6.66 o
  11   5   1        1.46       -1.92      8.94 o
 -10   6   1        1.03       15.63      8.19 o
  -9   6   1       46.64       48.13      6.91 o
  -8   6   1       10.60       11.59      5.42 o
  -7   6   1       79.12       70.81     16.72 o
  -6   6   1      614.39      626.89     27.23 o
  -5   6   1       19.52       21.60     10.63 o
  -4   6   1      339.34      367.50      7.36 o
  -3   6   1     1339.71     1380.53     12.38 o
  -2   6   1      816.74      881.01      9.43 o
  -1   6   1      252.32      313.69      6.33 o
   0   6   1       33.74       23.08      2.90 o
   1   6   1      243.32      238.01     11.81 o
   2   6   1      940.97      842.77     32.14 o
   3   6   1     1391.79     1171.29     54.37 o
   4   6   1       70.11       51.96      4.27 o
   5   6   1      384.37      322.53     19.91 o
   6   6   1       60.80       53.57      4.84 o
   7   6   1       39.62       37.98      5.03 o
   8   6   1        1.07       -2.08      7.38 o
   9   6   1       83.20       75.13      7.26 o
  10   6   1        0.27       -5.65      8.94 o
  11   6   1        0.67       -7.30     14.17 o
 -10   7   1       29.13       22.27      7.40 o
  -9   7   1        4.47        4.00      7.41 o
  -8   7   1        0.27       -7.93      7.93 o
  -7   7   1       43.76       44.27      5.97 o
  -6   7   1      264.04      274.57      8.39 o
  -5   7   1      398.28      420.50      9.04 o
  -4   7   1      834.54      884.65     11.49 o
  -3   7   1       72.71       75.96     11.09 o
  -2   7   1       52.48       66.23      4.00 o
  -1   7   1      650.85      673.48      8.58 o
   0   7   1      317.50      370.49      7.71 o
   1   7   1       30.20       36.97      4.82 o
   2   7   1      688.71      590.85      8.57 o
   3   7   1      344.63      280.37      6.52 o
   4   7   1      133.16      105.70      5.05 o
   5   7   1      628.85      527.14     35.09 o
   6   7   1       26.87       22.02      4.70 o
   7   7   1       93.77       79.44      7.05 o
   8   7   1       59.65       59.99      6.51 o
   9   7   1       27.63       37.96      6.52 o
  10   7   1        0.06       -9.11     22.14 o
  11   7   1        4.14        1.04     10.60 o
  -9   8   1        1.80        1.62      9.23 o
  -8   8   1        8.16       20.50     12.25 o
  -7   8   1       68.25       67.10      6.75 o
  -6   8   1       41.43       50.44      5.43 o
  -5   8   1       21.61       25.54      5.41 o
  -4   8   1      493.88      510.10      9.71 o
  -3   8   1       93.95      110.60      5.09 o
  -2   8   1      385.96      394.12      7.65 o
  -1   8   1       92.12      105.50      9.46 o
   0   8   1        0.31       -0.41      3.15 o
   1   8   1      532.57      487.59     21.03 o
   2   8   1      372.76      348.06      7.23 o
   3   8   1        2.50        8.48      4.19 o
   4   8   1        3.62        1.36      4.31 o
   5   8   1      339.26      302.60     13.30 o
   6   8   1       33.04       29.79      7.17 o
   7   8   1      200.11      188.11      7.91 o
   8   8   1       60.04       70.82      6.59 o
   9   8   1        5.62        8.33      7.90 o
  10   8   1       13.30       26.25      7.02 o
  -9   9   1        5.20        8.17      7.86 o
  -8   9   1       80.86       93.03     14.54 o
  -7   9   1        9.55       -9.10      9.10 o
  -6   9   1       47.63       41.42      5.94 o
  -5   9   1       24.58       32.28      5.14 o
  -4   9   1       24.38       30.59      4.71 o
  -3   9   1       86.15       96.19      7.14 o
  -2   9   1      661.73      685.21     20.08 o
  -1   9   1       37.72       43.60      4.14 o
   0   9   1        4.06       -5.41      5.41 o
   1   9   1      355.88      342.13     15.01 o
   2   9   1      107.23      104.85      5.05 o
   3   9   1       33.35       34.42      4.30 o
   4   9   1        0.48       -2.40     10.01 o
   5   9   1       85.42       64.96      5.58 o
   6   9   1        3.56        7.08      5.42 o
   7   9   1      160.58      165.41      7.88 o
   8   9   1        1.92       -4.51      8.17 o
   9   9   1        4.37        5.50      8.30 o
  10   9   1       30.54       40.75      7.46 o
  -8  10   1      101.68      103.11      8.78 o
  -7  10   1        5.85       10.46      6.92 o
  -6  10   1      131.79      129.84      7.61 o
  -5  10   1        7.96        3.60      5.89 o
  -4  10   1       32.40       39.61      5.91 o
  -3  10   1        0.61       -5.97      5.97 o
  -2  10   1      221.67      241.17      7.28 o
  -1  10   1        0.12        4.34      5.05 o
   0  10   1       72.79       72.66      4.97 o
   1  10   1      241.33      252.25      9.79 o
   2  10   1       48.97       42.70      4.80 o
   3  10   1      129.29      126.07     15.56 o
   4  10   1       70.20       74.57      5.52 o
   5  10   1       32.36       29.32      5.03 o
   6  10   1        1.63        6.49      6.96 o
   7  10   1       81.70       85.67      7.38 o
   8  10   1        8.87        9.60      8.70 o
   9  10   1       12.22        7.82      8.21 o
  -8  11   1       27.74       22.16      7.72 o
  -7  11   1        0.37       10.97      7.18 o
  -6  11   1      251.48      243.78      9.97 o
  -5  11   1       14.92        9.45      6.64 o
  -4  11   1        0.31       -0.84      6.88 o
  -3  11   1       38.69       36.57      5.47 o
  -2  11   1      421.07      431.90     12.08 o
  -1  11   1        0.64        0.93      5.94 o
   0  11   1       71.05       84.99      5.49 o
   1  11   1       98.02      109.44      6.92 o
   2  11   1        1.65       10.72      5.33 o
   3  11   1      253.24      238.82     26.27 o
   4  11   1       14.50       18.97      5.19 o
   5  11   1       20.95        8.70      6.34 o
   6  11   1       55.39       65.01      6.32 o
   7  11   1       17.05       25.36     12.72 o
   8  11   1        2.64        3.93     10.35 o
   9  11   1       13.13       24.52      6.93 o
  -7  12   1        5.65        2.58      9.75 o
  -6  12   1      117.16       95.99      8.53 o
  -5  12   1       18.86        8.82      8.05 o
  -4  12   1       44.87       42.30      6.63 o
  -3  12   1       90.92       89.63      6.76 o
  -2  12   1       14.77       13.35     21.60 o
  -1  12   1       31.56       30.86      7.93 o
   0  12   1      195.09      197.34      7.79 o
   1  12   1        6.93        7.37      6.76 o
   2  12   1       15.07       10.50      5.71 o
   3  12   1      304.40      307.99     16.50 o
   4  12   1        0.09        3.74      7.06 o
   5  12   1      106.50      112.58     12.45 o
   6  12   1        4.88       10.47      7.06 o
   7  12   1        1.86       -5.23      9.29 o
   8  12   1        3.46       14.49      7.40 o
  -6  13   1       63.27       72.11      9.16 o
  -5  13   1       83.09       77.16     16.36 o
  -4  13   1       71.08       74.43      7.29 o
  -3  13   1       13.65       12.06      7.29 o
  -2  13   1        8.81       -3.45      7.80 o
  -1  13   1       95.36       99.13      6.85 o
   0  13   1        0.19        1.67     10.24 o
   1  13   1        4.52        4.08      7.16 o
   2  13   1       61.46       66.86      6.57 o
   3  13   1       46.17       44.03     13.97 o
   4  13   1        0.58       -3.73      7.73 o
   5  13   1      112.80      136.32     11.95 o
   6  13   1        9.32       24.65      7.93 o
   7  13   1       10.63       -7.56     10.35 o
   8  13   1       10.46       18.72      7.65 o
  -5  14   1        0.12       -5.40      7.55 o
  -4  14   1       94.73       86.95      8.13 o
  -3  14   1       34.57       31.33      6.53 o
  -2  14   1       41.80       42.91      6.90 o
  -1  14   1      101.50       92.63     17.04 o
   0  14   1       28.55       22.28      7.62 o
   1  14   1       21.03        8.33     10.71 o
   2  14   1       16.35        4.21     10.42 o
   3  14   1        1.30       -1.62      8.10 o
   4  14   1        0.99        2.69      8.37 o
   5  14   1       44.34       56.83     12.19 o
   6  14   1        5.62        4.41      9.28 o
   7  14   1        7.71        3.77      8.66 o
  -4  15   1       18.56       10.86     10.28 o
  -3  15   1        0.49        6.06      7.24 o
  -2  15   1       69.65       59.67      7.86 o
  -1  15   1        2.92        0.15      8.52 o
   0  15   1        7.92        6.57     12.73 o
   1  15   1       80.48       78.13      7.95 o
   2  15   1        0.36       -3.21      8.70 o
   3  15   1       22.57       33.02      7.74 o
   4  15   1        5.87        1.39      7.44 o
   5  15   1        0.84       -5.51      9.51 o
  -2  16   1       45.35       36.36      7.88 o
  -1  16   1        0.42        3.05      7.22 o
   0  16   1        1.79        6.04      8.83 o
   1  16   1       55.06       55.77      9.75 o
   2  16   1        9.63       -4.52     10.50 o
   3  16   1       37.17       44.57      7.63 o
   4  16   1        1.07        8.71      7.95 o
  -2 -16   2       16.85       18.31      7.45 o
  -1 -16   2        8.56        6.89      8.05 o
   0 -16   2       17.22       21.51      8.33 o
   1 -16   2        7.74       15.49      7.67 o
   2 -16   2       20.96       19.76      8.42 o
  -4 -15   2       51.26       80.47      8.62 o
  -3 -15   2        6.81        8.01     13.23 o
  -2 -15   2       26.59       23.48      7.14 o
  -1 -15   2       42.13       39.66     14.41 o
   0 -15   2        4.64        0.92      8.54 o
   1 -15   2       13.47       17.21      8.37 o
   2 -15   2       60.90       66.35      7.73 o
   3 -15   2        0.19       -4.02      9.47 o
   4 -15   2        2.35       -3.98     15.63 o
  -5 -14   2       22.28      -10.80     10.80 o
  -4 -14   2        6.64        4.22      9.48 o
  -3 -14   2       25.26       19.95      6.69 o
  -2 -14   2       59.02       56.56      7.37 o
  -1 -14   2        0.96        3.28      6.36 o
   0 -14   2        0.05        1.70      8.40 o
   1 -14   2      219.13      218.47      9.46 o
   2 -14   2        0.37       -8.97      8.97 o
   3 -14   2       10.58        4.02     10.06 o
   4 -14   2       74.63       75.26      7.42 o
   5 -14   2        1.87       -7.99     10.28 o
   6 -14   2       10.17       13.84      6.70 o
  -6 -13   2       22.25       28.61      8.96 o
  -5 -13   2       34.33       33.81      6.71 o
  -4 -13   2        0.08       -0.01      7.97 o
  -3 -13   2        5.94        4.55      8.29 o
  -2 -13   2       29.78       33.92      6.34 o
  -1 -13   2       21.58       11.93      7.07 o
   0 -13   2       24.73       18.46      6.74 o
   1 -13   2       61.57       61.45      6.60 o
   2 -13   2       79.40       76.58      7.23 o
   3 -13   2      257.82      240.04     14.33 o
   4 -13   2        4.17       -0.77      8.43 o
   5 -13   2        2.99        2.62      6.38 o
   6 -13   2       23.50        6.92     10.01 o
   7 -13   2       27.61       22.60      7.73 o
  -7 -12   2        1.25        2.37      7.27 o
  -6 -12   2       66.53       70.23      7.74 o
  -5 -12   2        2.27        0.11      8.53 o
  -4 -12   2       27.32       22.88      5.92 o
  -3 -12   2       93.15      100.76     12.53 o
  -2 -12   2        0.56        4.50      7.02 o
  -1 -12   2        9.58       -0.09      6.56 o
   0 -12   2      119.20      117.14      9.71 o
   1 -12   2        5.20        1.77      7.44 o
   2 -12   2       48.52       51.34     10.77 o
   3 -12   2      269.18      239.02      9.23 o
   4 -12   2       96.02      100.77      9.96 o
   5 -12   2       91.31       83.80      7.72 o
   6 -12   2       13.20       16.60      6.37 o
   7 -12   2        8.95       15.52     11.57 o
  -8 -11   2        4.71       13.89      7.75 o
  -7 -11   2        3.82       15.27      6.90 o
  -6 -11   2      109.38      111.02     20.65 o
  -5 -11   2        4.51        0.54      8.10 o
  -4 -11   2      123.70      132.13      7.60 o
  -3 -11   2        3.65        5.62      5.70 o
  -2 -11   2       13.44       -0.65      7.40 o
  -1 -11   2      234.79      226.69      8.48 o
   0 -11   2       25.21       27.38      4.58 o
   1 -11   2       27.59       16.02      5.02 o
   2 -11   2        1.39       11.01      5.03 o
   3 -11   2      173.43      173.15      7.44 o
   4 -11   2       42.69       45.92      7.32 o
   5 -11   2      314.62      307.47     10.18 o
   6 -11   2       33.08       39.62      6.47 o
   7 -11   2        4.11       -2.63      9.09 o
   8 -11   2       27.90       15.11      8.09 o
  -9 -10   2        0.12        7.16      8.28 o
  -8 -10   2       20.29       47.11     13.40 o
  -7 -10   2        9.75        8.61      6.87 o
  -6 -10   2       45.02       30.59      6.73 o
  -5 -10   2       33.07       36.70      5.83 o
  -4 -10   2      423.24      395.12     19.72 o
  -3 -10   2       10.03        1.88      6.87 o
  -2 -10   2      193.59      187.17      7.78 o
  -1 -10   2       35.47       34.44      4.91 o
   0 -10   2       12.80       13.45      4.34 o
   1 -10   2       58.60       68.99      5.26 o
   2 -10   2        1.05        1.59      6.12 o
   3 -10   2      198.90      198.92      7.30 o
   4 -10   2        6.50        3.93      5.93 o
   5 -10   2      410.55      392.24     10.52 o
   6 -10   2        6.77        0.17      6.31 o
   7 -10   2       46.39       59.87      6.71 o
   8 -10   2        7.57        5.20     12.20 o
   9 -10   2        0.46       -3.42      9.55 o
  -9  -9   2        0.02       -4.11     14.21 o
  -8  -9   2       40.33       40.97      7.20 o
  -7  -9   2        0.57        3.30      7.77 o
  -6  -9   2       23.79       28.72      5.65 o
  -5  -9   2       62.44       55.81      7.23 o
  -4  -9   2      280.46      281.05     11.27 o
  -3  -9   2       57.48       54.79      5.09 o
  -2  -9   2      568.36      537.07     35.90 o
  -1  -9   2      534.59      526.50     26.57 o
   0  -9   2      239.21      214.14     12.56 o
   1  -9   2       26.47       33.74      4.26 o
   2  -9   2        1.14        5.21      4.93 o
   3  -9   2       43.80       41.52      4.77 o
   4  -9   2       58.26       57.74      8.35 o
   5  -9   2      403.45      392.30      9.77 o
   6  -9   2      104.51       98.03      6.81 o
   7  -9   2      110.83      108.43      7.54 o
   8  -9   2       65.89       63.76      9.24 o
   9  -9   2        1.45       -3.56      8.93 o
  -9  -8   2        0.68        3.37      9.09 o
  -8  -8   2      153.01      163.63      9.14 o
  -7  -8   2        3.10       12.97      6.05 o
  -6  -8   2       10.67       16.08     12.27 o
  -5  -8   2       13.89       12.29      5.16 o
  -4  -8   2      160.58      163.66     24.25 o
  -3  -8   2      239.84      229.44      6.86 o
  -2  -8   2      790.48      775.85     25.66 o
  -1  -8   2       10.44        9.08      7.55 o
   0  -8   2       14.92       13.09      3.97 o
   1  -8   2     1330.97     1378.51     13.40 o
   2  -8   2      221.81      208.99      6.14 o
   3  -8   2       61.87       70.05      4.80 o
   4  -8   2      186.19      181.20      6.63 o
   5  -8   2       84.57       85.90      5.50 o
   6  -8   2        9.63       10.19      5.36 o
   7  -8   2      121.60      126.16      7.40 o
   8  -8   2        0.16        5.56      7.52 o
   9  -8   2       26.74       33.40     15.62 o
  10  -8   2      103.66      104.11     15.06 o
 -10  -7   2        0.03        6.35      9.17 o
  -9  -7   2       18.01       29.99      6.75 o
  -8  -7   2       99.61      106.61     10.16 o
  -7  -7   2        8.35       13.29      6.40 o
  -6  -7   2      190.06      200.10      7.38 o
  -5  -7   2       33.00       43.14      4.59 o
  -4  -7   2       64.48       59.88      4.84 o
  -3  -7   2       33.53       29.75      4.05 o
  -2  -7   2      505.04      490.81      8.16 o
  -1  -7   2      497.86      501.49      7.76 o
   0  -7   2      384.38      372.83     15.94 o
   1  -7   2       81.60       88.30      4.33 o
   2  -7   2     1252.25     1333.79     31.57 o
   3  -7   2     1954.47     2040.70     24.36 o
   4  -7   2      580.15      566.09     12.93 o
   5  -7   2        0.76        5.35      5.63 o
   6  -7   2       27.79       23.82      4.87 o
   7  -7   2       34.87       35.57      5.33 o
   8  -7   2        3.64        9.83      8.94 o
   9  -7   2       78.21       93.38      7.46 o
  10  -7   2       44.70       60.56      8.81 o
 -10  -6   2        0.06        5.04     10.17 o
  -9  -6   2       69.27       83.00      7.94 o
  -8  -6   2       31.44       26.39      6.45 o
  -7  -6   2        0.29       -7.40      7.40 o
  -6  -6   2      380.57      416.28     36.09 o
  -5  -6   2       58.45       55.06      4.90 o
  -4  -6   2      198.87      182.30      5.98 o
  -3  -6   2      976.68      977.10     24.05 o
  -2  -6   2       76.45       75.31      3.87 o
  -1  -6   2        6.82        6.44      3.11 o
   0  -6   2      246.58      229.04      5.21 o
   1  -6   2       59.67       66.85      3.45 o
   2  -6   2       51.45       46.24      3.46 o
   3  -6   2      954.68     1043.82     16.84 o
   4  -6   2      688.33      729.46      9.92 o
   5  -6   2      487.14      511.11      9.09 o
   6  -6   2      121.41      122.85      5.88 o
   7  -6   2       66.61       70.80      6.40 o
   8  -6   2       74.21       82.76      6.43 o
   9  -6   2       98.34       96.89      7.48 o
  10  -6   2        7.53        6.16      8.93 o
  11  -6   2        1.40        1.61     10.19 o
 -10  -5   2        5.37       13.74      9.59 o
  -9  -5   2        1.60       -4.28      8.28 o
  -8  -5   2        1.73        4.59      5.16 o
  -7  -5   2       62.31       73.52      5.85 o
  -6  -5   2      272.66      243.16     15.81 o
  -5  -5   2        0.83       -5.63      5.63 o
  -4  -5   2     1416.45     1378.32     39.80 o
  -3  -5   2       35.60       29.21      3.50 o
  -2  -5   2       89.70      102.79      7.44 o
  -1  -5   2     1797.67     1891.28     62.40 o
   0  -5   2        8.85       16.47      2.46 o
   1  -5   2      356.29      412.66      6.00 o
   2  -5   2       63.28       61.21      3.07 o
   3  -5   2     1769.48     1876.90     13.94 o
   4  -5   2        0.91        2.54      4.32 o
   5  -5   2      765.33      802.79     24.35 o
   6  -5   2       86.69       88.09      5.41 o
   7  -5   2        0.12        0.86      5.18 o
   8  -5   2      196.61      206.54      8.03 o
   9  -5   2        2.44        7.09      6.02 o
  10  -5   2        9.97        2.46      9.49 o
  11  -5   2        0.34      -13.89     13.89 o
 -10  -4   2       41.18       47.62      7.10 o
  -9  -4   2        0.36       -8.30      8.30 o
  -8  -4   2        4.95       13.79      5.03 o
  -7  -4   2        5.61        5.59      6.37 o
  -6  -4   2      145.38      165.60      6.28 o
  -5  -4   2        5.92        9.04      4.06 o
  -4  -4   2      955.70      900.40     32.49 o
  -3  -4   2      407.85      489.69      7.15 o
  -2  -4   2     1033.62     1072.75     12.29 o
  -1  -4   2      239.25      179.05      3.97 o
   1  -4   2     4441.15     5199.77    107.80 o
   2  -4   2       86.19      114.83      3.46 o
   3  -4   2      539.50      592.79      7.25 o
   4  -4   2        2.29        5.99      5.96 o
   5  -4   2     1873.68     1993.63     29.75 o
   6  -4   2        2.66        3.80      3.64 o
   7  -4   2       93.92      105.73      7.66 o
   8  -4   2      163.92      192.93     14.04 o
   9  -4   2        0.87        6.94     13.37 o
  10  -4   2       48.62       60.65      7.14 o
  11  -4   2        0.23       -4.52      9.05 o
 -11  -3   2       25.57       21.59     10.46 o
 -10  -3   2       30.39       29.28      7.28 o
  -9  -3   2       35.47       51.86      6.44 o
  -8  -3   2      125.86      145.95      7.92 o
  -7  -3   2       35.35       36.95      5.38 o
  -6  -3   2      125.73      128.87      5.59 o
  -5  -3   2        4.81       17.59      7.39 o
  -4  -3   2      608.24      644.46     31.20 o
  -3  -3   2      246.01      273.42     10.32 o
  -2  -3   2      352.05      331.65      5.04 o
  -1  -3   2     4160.73     4646.50     96.00 o
   0  -3   2      559.17      669.31      5.86 o
   1  -3   2     2513.51     2681.60     30.36 o
   3  -3   2      721.68      753.09      7.47 o
   4  -3   2       60.93       78.65      3.59 o
   5  -3   2     1206.53     1325.08     12.11 o
   6  -3   2       13.95        7.32      5.52 o
   7  -3   2      357.57      410.92      8.86 o
   8  -3   2      104.80      120.19      7.71 o
   9  -3   2        4.21       -7.85      7.85 o
  10  -3   2      121.89      149.52      8.59 o
  11  -3   2        9.08       19.10      9.25 o
 -11  -2   2       31.51       32.34      7.63 o
 -10  -2   2       23.39       23.89     18.96 o
  -9  -2   2       21.50       18.64      6.05 o
  -8  -2   2      236.34      275.50     10.60 o
  -7  -2   2        6.26        8.06      6.61 o
  -6  -2   2      393.93      425.13      8.59 o
  -5  -2   2        0.23        5.57      3.80 o
  -4  -2   2      182.32      174.51      4.88 o
  -3  -2   2      126.25      150.56      3.92 o
  -2  -2   2      897.71      979.25     23.73 o
  -1  -2   2      105.24      117.49      2.92 o
   0  -2   2      117.87      103.91      2.62 o
   1  -2   2     9583.56    10760.01    140.76 o
   2  -2   2      604.82      709.21     18.22 o
   3  -2   2      292.29      223.20      4.36 o
   4  -2   2       97.88       82.68      3.59 o
   5  -2   2      462.16      479.47      7.43 o
   6  -2   2        0.20       -1.25      4.93 o
   7  -2   2      311.62      347.06      8.10 o
   8  -2   2       31.70       35.96      9.90 o
   9  -2   2       27.62       28.90      5.71 o
  10  -2   2      183.83      217.93      9.39 o
  11  -2   2        7.49       12.89      7.63 o
 -11  -1   2       38.33       36.05      7.51 o
 -10  -1   2        3.31       -1.54      8.44 o
  -9  -1   2        0.95       -0.86     11.50 o
  -8  -1   2      353.86      294.18      9.11 o
  -7  -1   2       12.41       14.01      4.39 o
  -6  -1   2     1185.06     1007.77     17.41 o
  -5  -1   2        6.84        7.77      4.23 o
  -4  -1   2        0.55       -0.21      3.41 o
  -2  -1   2     1853.33     2016.57     12.60 o
  -1  -1   2       54.72       51.28      2.27 o
   0  -1   2       67.93       53.82      2.03 o
   1  -1   2     6115.29     6894.42     71.30 o
   2  -1   2     1954.82     2245.12     19.61 o
   3  -1   2     1276.88     1243.87     12.77 o
   4  -1   2       18.80       15.68      2.57 o
   5  -1   2      399.49      435.23      6.97 o
   6  -1   2      433.86      445.18     15.43 o
   7  -1   2        1.82        5.00      7.15 o
   8  -1   2       15.24        3.32      6.60 o
   9  -1   2       74.16       83.55      9.25 o
  10  -1   2      113.14      133.30      8.11 o
  11  -1   2        2.90       -6.09      9.58 o
  12  -1   2       74.28      116.41     13.21 o
 -11   0   2        0.17        2.73     10.06 o
 -10   0   2        6.72       -1.82      9.42 o
  -9   0   2       14.43       19.00     13.91 o
  -8   0   2      139.34      100.90      6.75 o
  -7   0   2       15.51       12.00      5.78 o
  -4   0   2      381.44      308.78     13.62 o
  -3   0   2      757.02      637.18     23.07 o
  -2   0   2      174.06      167.53      3.45 o
  -1   0   2      609.18      575.39      4.73 o
   0   0   2     4040.21     4744.97     15.14 o
   1   0   2        8.09       14.85      1.84 o
   2   0   2     4028.48     4431.95     17.85 o
   3   0   2     5308.47     5630.05     35.25 o
   4   0   2      170.47      184.92      4.17 o
   5   0   2      755.41      860.60     12.80 o
   6   0   2      525.56      558.70     10.53 o
   7   0   2       79.40       79.23      4.99 o
   8   0   2       47.83       54.66     10.45 o
   9   0   2       45.90       56.58      5.87 o
  10   0   2       23.77       36.08      6.26 o
  11   0   2        0.95        2.71      7.07 o
  12   0   2       44.93       60.53      8.51 o
 -11   1   2        0.15        7.13     16.93 o
 -10   1   2       28.25       31.39      6.79 o
  -9   1   2        2.11        9.21      5.42 o
  -8   1   2       15.05       19.54      5.18 o
  -5   1   2      333.24      248.87      6.24 o
  -3   1   2      534.91      413.98     15.98 o
  -2   1   2      457.66      443.53      5.08 o
  -1   1   2     6440.83     6758.56     33.72 o
   0   1   2        7.33       -1.07      2.23 o
   1   1   2     1825.82     1615.51     28.87 o
   2   1   2     2213.96     1706.95     29.49 o
   4   1   2      527.14      504.14      6.38 o
   5   1   2     3240.05     3315.07     21.62 o
   6   1   2       22.43       22.94      3.56 o
   7   1   2       98.10       92.23      5.10 o
   8   1   2      161.61      182.34     11.90 o
   9   1   2        1.66        2.61      4.81 o
  10   1   2       75.72       87.31      7.11 o
  11   1   2       24.91       33.17      7.07 o
  12   1   2        6.93        9.68      7.28 o
 -11   2   2        5.93        1.33      8.10 o
 -10   2   2       83.74       80.21     10.19 o
  -9   2   2        6.91       -8.34     10.42 o
  -8   2   2       78.63       66.29      6.37 o
  -7   2   2       25.01       18.68      4.70 o
  -6   2   2      104.75       84.32      4.88 o
  -5   2   2       31.51       31.59      7.28 o
  -4   2   2     1207.26      967.00      9.94 o
  -3   2   2       64.78       69.42      3.89 o
  -2   2   2     1093.48     1126.63      8.14 o
  -1   2   2     4787.22     5503.05     26.31 o
   0   2   2     4125.05     4986.75     87.86 o
   1   2   2     2614.21     2423.78     69.43 o
   2   2   2        2.34       -2.18      2.67 o
   6   2   2       13.06       18.60      3.67 o
   7   2   2       34.91       37.71      4.46 o
   8   2   2       89.42       94.59      7.37 o
   9   2   2        6.82       12.68      5.50 o
  10   2   2      137.26      170.61      8.98 o
  11   2   2        0.69        1.32     16.73 o
  12   2   2        1.37       -2.12      9.60 o
 -10   3   2       71.84       66.29     16.90 o
  -9   3   2       10.30        8.07      5.96 o
  -8   3   2      156.91      137.13      7.38 o
  -7   3   2        0.64       -4.59      6.42 o
  -6   3   2      138.96      111.27      8.35 o
  -5   3   2        1.84       -2.69      3.87 o
  -4   3   2      145.76      118.42      4.57 o
  -3   3   2      343.75      362.21      9.37 o
  -2   3   2     2102.46     2416.63     23.60 o
  -1   3   2       66.77       57.78      4.53 o
   0   3   2      498.24      639.32      5.47 o
   1   3   2     2186.22     2011.45     57.71 o
   2   3   2     2015.88     1622.80     59.44 o
   4   3   2        8.78        6.45      2.51 o
   7   3   2      241.78      189.33      6.61 o
   8   3   2       46.73       40.68      5.18 o
   9   3   2        0.48       -7.25      7.25 o
  10   3   2      215.58      213.58     10.97 o
  11   3   2        0.53        0.07      9.05 o
  12   3   2        0.83       -7.23     10.09 o
 -10   4   2       41.79       44.67      7.31 o
  -9   4   2        2.37       -8.35      8.35 o
  -8   4   2      197.73      183.37      8.10 o
  -7   4   2       28.26       25.59      4.91 o
  -6   4   2      270.69      242.54      9.33 o
  -5   4   2       59.65       63.26      4.31 o
  -4   4   2       47.96       50.44      6.23 o
  -3   4   2        3.61        2.34      2.70 o
  -2   4   2      481.10      473.32      6.23 o
  -1   4   2     1690.57     1943.45     13.48 o
   1   4   2     1489.94     1449.22     42.60 o
   2   4   2        1.96        1.08      2.72 o
   4   4   2        6.70        7.46      2.55 o
   5   4   2       15.28        5.66      4.86 o
   6   4   2        4.76        9.40      4.54 o
   7   4   2       16.19        4.49      6.78 o
   8   4   2      183.24      136.11      6.90 o
   9   4   2       54.45       55.17      9.84 o
  10   4   2      160.43      149.88      9.07 o
  11   4   2        7.29        1.42     10.51 o
 -10   5   2       27.59       24.12      6.97 o
  -9   5   2       11.54       10.46      7.09 o
  -8   5   2      155.27      140.13     11.40 o
  -7   5   2       88.24       77.40      6.16 o
  -6   5   2      486.10      483.66     10.10 o
  -5   5   2      119.77      130.90      5.56 o
  -4   5   2       55.54       63.18      4.21 o
  -3   5   2      327.43      343.31      6.53 o
  -2   5   2      196.68      190.67      4.76 o
  -1   5   2       22.53       19.80      2.54 o
   1   5   2     3051.15     3136.47     72.92 o
   2   5   2        9.33       11.88      2.36 o
   3   5   2     1184.09      899.16     33.02 o
   4   5   2       19.07        4.82      4.37 o
   5   5   2       49.94       40.90      4.41 o
   7   5   2        4.89        2.14     14.45 o
   8   5   2        1.55        6.43      4.88 o
   9   5   2        5.94       -1.42      8.36 o
  10   5   2      115.21      112.16      8.03 o
  11   5   2        1.02       11.02      6.19 o
 -10   6   2       30.96       28.55      7.54 o
  -9   6   2       23.11       20.88     12.21 o
  -8   6   2       12.18        9.85      6.89 o
  -7   6   2        0.66       -0.01      6.55 o
  -6   6   2     1085.50     1073.06     38.72 o
  -5   6   2        9.99        2.37      4.89 o
  -4   6   2        3.85        7.11      4.05 o
  -3   6   2      942.40     1021.58     11.09 o
  -2   6   2        5.03        8.48      4.00 o
  -1   6   2      580.12      603.50     12.56 o
   0   6   2      832.30      897.72      8.86 o
   1   6   2      914.47      894.26     24.71 o
   2   6   2       94.59      116.33      9.27 o
   3   6   2     1413.39     1163.62     39.78 o
   4   6   2       76.83       63.22      4.12 o
   5   6   2       61.57       60.53      4.55 o
   6   6   2      319.58      234.83      7.05 o
   7   6   2       51.34       36.19      5.04 o
   8   6   2      248.21      198.52      7.94 o
   9   6   2        9.11        4.69      9.00 o
  10   6   2        5.24        6.16      9.06 o
  11   6   2        0.11        4.77      8.99 o
  -9   7   2        1.46       -8.90      8.90 o
  -8   7   2        0.28        0.30      7.93 o
  -7   7   2       11.34        9.68      6.22 o
  -6   7   2      281.16      260.34      8.72 o
  -5   7   2       20.87       22.11      5.31 o
  -4   7   2      620.36      638.76     10.27 o
  -3   7   2       12.42       18.45      3.61 o
  -2   7   2      483.31      530.33     19.15 o
  -1   7   2     2610.91     2878.08     21.34 o
   0   7   2       19.22       23.42      6.10 o
   1   7   2      662.88      641.46     25.17 o
   2   7   2     1276.04     1179.78     72.69 o
   3   7   2      587.57      479.19     30.06 o
   4   7   2      312.15      264.86     13.75 o
   5   7   2      478.81      394.39     25.26 o
   6   7   2      146.25      118.06      5.96 o
   7   7   2        4.16        2.03      6.41 o
   8   7   2      121.53      108.06      7.08 o
   9   7   2       20.03        7.41      9.09 o
  10   7   2       41.00       36.25     16.97 o
  11   7   2        8.12        9.01      7.77 o
  -9   8   2       43.48       49.16     13.05 o
  -8   8   2       16.28       21.69      6.70 o
  -7   8   2       14.48       23.16      5.30 o
  -6   8   2       61.31       67.43      8.33 o
  -5   8   2        2.88       -6.45      6.45 o
  -4   8   2      113.77      119.19      5.74 o
  -3   8   2       14.73       16.42      7.93 o
  -2   8   2       13.70        4.83      5.45 o
  -1   8   2     1028.78     1148.43     12.02 o
   0   8   2      446.32      452.26      7.90 o
   1   8   2     1308.89     1314.31     34.40 o
   2   8   2        8.79        2.45      5.01 o
   3   8   2       82.03       68.13      4.40 o
   4   8   2      260.36      233.53      9.89 o
   5   8   2      441.64      384.27     17.80 o
   6   8   2        2.23        8.42     10.12 o
   7   8   2       95.93       99.56      6.26 o
   8   8   2       72.78       69.44      8.35 o
   9   8   2       36.86       38.28      6.96 o
  10   8   2       35.13       25.72     13.63 o
  -9   9   2        1.34        2.09      8.93 o
  -8   9   2      134.11      137.39      9.30 o
  -7   9   2       12.23       -0.37      7.97 o
  -6   9   2       66.73       64.77      7.01 o
  -5   9   2      141.43      127.30      7.04 o
  -4   9   2        4.69        0.27      5.60 o
  -3   9   2       53.40       43.97      4.81 o
  -2   9   2       81.07       88.87      5.14 o
  -1   9   2      532.24      534.00      9.26 o
   0   9   2      189.45      198.78      5.98 o
   1   9   2      996.85      973.92     21.50 o
   2   9   2      166.88      160.50      6.46 o
   3   9   2       51.41       47.26      5.56 o
   4   9   2       11.92        4.93      4.74 o
   5   9   2       88.91       78.99      5.53 o
   6   9   2      131.47      109.64      9.22 o
   7   9   2      132.32      121.20      7.54 o
   8   9   2        3.86       -2.65      8.67 o
   9   9   2        0.28        4.45      8.60 o
  10   9   2       39.65       31.58     14.51 o
  -8  10   2       98.39      109.50      9.09 o
  -7  10   2        0.40       -8.88      8.88 o
  -6  10   2      144.66      159.60      7.85 o
  -5  10   2       40.42       34.58      5.95 o
  -4  10   2        5.57        0.94      7.10 o
  -3  10   2       79.58       83.26     10.28 o
  -2  10   2       95.10       94.05      7.23 o
  -1  10   2       98.46       97.94      5.56 o
   0  10   2        4.62       -4.60      4.60 o
   1  10   2      259.25      261.50      7.54 o
   2  10   2      240.26      231.96     10.24 o
   3  10   2      232.27      209.84      7.15 o
   4  10   2        2.44        5.14      6.35 o
   5  10   2        0.10        2.12      6.66 o
   6  10   2       76.11       80.86     11.89 o
   7  10   2       35.35       47.61      6.08 o
   8  10   2        1.86       -8.41      8.41 o
   9  10   2        5.69       10.37      7.08 o
  10  10   2       26.15       32.99      7.59 o
  -8  11   2       55.65       51.91     12.27 o
  -7  11   2       70.62       60.10      7.95 o
  -6  11   2      146.40      149.75      8.84 o
  -5  11   2       21.86       28.09      5.86 o
  -4  11   2        0.88        0.75      7.22 o
  -3  11   2      129.57      136.64     11.53 o
  -2  11   2       86.79       99.37      5.87 o
  -1  11   2      128.44      130.75      6.40 o
   0  11   2       86.93       86.94      5.69 o
   1  11   2      142.61      151.60      7.10 o
   2  11   2       15.03        5.42      5.34 o
   3  11   2      102.38      100.92      6.38 o
   4  11   2        7.55        5.05      5.45 o
   5  11   2        5.94       12.16      8.19 o
   6  11   2       41.52       51.51      5.98 o
   7  11   2        2.31        5.08      7.70 o
   8  11   2        6.17        7.44      7.22 o
   9  11   2        6.30       -1.26     14.68 o
  -7  12   2        0.05        9.20      7.74 o
  -6  12   2      130.56      130.60      9.07 o
  -5  12   2       18.73       27.01     12.66 o
  -4  12   2        6.75       -1.61      8.15 o
  -3  12   2       94.34       90.36      7.09 o
  -2  12   2        3.67       -1.74      7.18 o
  -1  12   2      174.96      170.46      7.70 o
   0  12   2       75.99       84.37      9.64 o
   1  12   2        5.66       11.54      4.72 o
   2  12   2       33.92       40.89      6.56 o
   3  12   2      212.22      201.46      8.18 o
   4  12   2        1.21       13.84      5.89 o
   5  12   2        0.92        3.94      7.18 o
   6  12   2      111.27      117.78      8.25 o
   7  12   2        7.96       16.38      6.33 o
   8  12   2       11.32       15.25      8.12 o
  -6  13   2       30.66       38.50     11.02 o
  -5  13   2        1.77       -9.04      9.04 o
  -4  13   2       89.99       84.56      7.52 o
  -3  13   2       31.28       35.90      6.33 o
  -2  13   2       48.51       51.99     13.71 o
  -1  13   2      173.21      176.21      8.26 o
   0  13   2        2.19       -1.80      6.27 o
   1  13   2        4.31       -2.24      7.48 o
   2  13   2       80.41       87.16     10.57 o
   3  13   2       35.87       42.49      6.13 o
   4  13   2       13.65       17.74      5.72 o
   5  13   2       34.07       36.29     18.20 o
   6  13   2        8.14        4.86      7.13 o
   7  13   2       12.07        8.36      9.71 o
   8  13   2       76.52       96.03     22.64 o
  -5  14   2       30.68       31.55      7.41 o
  -4  14   2       31.55       34.89      6.93 o
  -3  14   2        1.13        6.29      6.68 o
  -2  14   2        3.58        7.32      8.50 o
  -1  14   2      180.95      182.63      9.05 o
   0  14   2      140.90      130.88      8.32 o
   1  14   2       59.41       55.80      6.92 o
   2  14   2       78.46       90.34      9.79 o
   3  14   2        0.05        5.78      6.43 o
   4  14   2       38.49       41.03      6.44 o
   5  14   2       14.98       14.09     10.92 o
   6  14   2        2.73        2.21      8.92 o
   7  14   2        2.19        8.95     10.13 o
  -4  15   2        0.70       -7.64      7.64 o
  -3  15   2       11.44       29.26      6.36 o
  -2  15   2        1.76        4.67      9.07 o
  -1  15   2       16.39       17.46      7.53 o
   0  15   2       17.77       -2.38      9.83 o
   1  15   2      135.88      140.58      9.04 o
   2  15   2       33.99       28.60      6.85 o
   3  15   2       10.60       11.61     16.71 o
   4  15   2       57.57       67.67      7.47 o
   5  15   2        2.32       -4.88      9.45 o
   6  15   2        6.52        6.55      9.52 o
  -2  16   2        0.05       14.52     15.51 o
  -1  16   2        9.52       11.61      7.79 o
   0  16   2        0.27       -4.01      9.27 o
   1  16   2       60.44       70.21      9.00 o
   2  16   2       14.11        4.04      8.43 o
   3  16   2       34.06       33.57      7.87 o
   4  16   2        0.67        6.86      9.09 o
  -1 -16   3       12.32        2.66     10.45 o
   0 -16   3        0.15        8.06      9.41 o
   1 -16   3       26.83       41.41      7.06 o
  -3 -15   3        0.98      -10.04     10.04 o
  -2 -15   3        1.59       -4.44     21.69 o
  -1 -15   3       44.65       53.09     12.71 o
   0 -15   3        2.18        7.10      7.34 o
   1 -15   3       21.64       15.08      6.78 o
   2 -15   3       10.05       -5.04      9.76 o
   3 -15   3       12.22       10.60     10.09 o
   4 -15   3       14.55       14.58     17.16 o
  -5 -14   3       15.15       17.48      7.64 o
  -4 -14   3        4.85        3.57      9.34 o
  -3 -14   3       16.03       -2.12     13.72 o
  -2 -14   3       22.47       32.65      8.75 o
  -1 -14   3       10.19       15.99      6.00 o
   0 -14   3        3.25       -3.43      8.73 o
   1 -14   3      184.13      198.24     30.63 o
   2 -14   3       11.17        5.13      8.78 o
   3 -14   3        0.16       -4.74      9.06 o
   4 -14   3       58.49       56.17      7.20 o
   5 -14   3       15.10       17.21     11.07 o
  -6 -13   3       10.70       14.58      7.21 o
  -5 -13   3       21.88       23.01      9.75 o
  -4 -13   3       15.61       16.21      6.42 o
  -3 -13   3       17.84        9.53      7.72 o
  -2 -13   3        5.76       -2.01      8.29 o
  -1 -13   3       31.35       45.60     13.55 o
   0 -13   3       27.55       31.17      7.68 o
   1 -13   3      177.29      177.69      8.72 o
   2 -13   3       72.25       67.87      9.19 o
   3 -13   3       82.12       70.11      7.39 o
   4 -13   3        4.30       -2.32      8.26 o
   5 -13   3        1.70       -8.55      8.55 o
   6 -13   3       72.15       59.82      8.34 o
   7 -13   3       13.31       10.57     10.89 o
  -7 -12   3        0.34        8.24      8.03 o
  -6 -12   3       49.11       59.48      7.45 o
  -5 -12   3        0.04        4.42      5.75 o
  -4 -12   3        1.18        4.88      6.65 o
  -3 -12   3      114.81      114.51      7.74 o
  -2 -12   3       59.26       68.94      6.41 o
  -1 -12   3       26.28       34.59      8.01 o
   0 -12   3       79.41       80.47      6.40 o
   1 -12   3       56.63       48.22      5.88 o
   2 -12   3       22.66       27.80     12.07 o
   3 -12   3      246.43      233.40     14.75 o
   4 -12   3       20.93       21.98      5.68 o
   5 -12   3       21.48        6.35      9.07 o
   6 -12   3       67.08       71.83      7.50 o
   7 -12   3       13.17       -0.27     10.84 o
  -8 -11   3       14.92       26.43      7.52 o
  -7 -11   3       14.37       16.35      6.82 o
  -6 -11   3       42.38       43.70     11.31 o
  -5 -11   3        0.23       -7.09      9.58 o
  -4 -11   3       35.46       30.26      6.07 o
  -3 -11   3       71.43       70.52      6.19 o
  -2 -11   3       37.24       49.05      5.40 o
  -1 -11   3      214.57      223.23     16.56 o
   0 -11   3        0.53        3.21      5.21 o
   1 -11   3       24.98       16.92      5.39 o
   2 -11   3       17.65       26.16      4.60 o
   3 -11   3       22.92       22.90      5.22 o
   4 -11   3       21.03       15.25      5.15 o
   5 -11   3      280.55      239.28     20.08 o
   6 -11   3        9.59       11.96      6.91 o
   7 -11   3       27.94       25.16      6.36 o
   8 -11   3       62.97       48.64     11.98 o
  -8 -10   3       23.52       31.33      7.68 o
  -7 -10   3       14.66       13.32     12.94 o
  -6 -10   3       22.72       27.76     12.75 o
  -5 -10   3        3.14        6.65      5.96 o
  -4 -10   3       93.25      107.77      6.74 o
  -3 -10   3       36.90       37.16      5.15 o
  -2 -10   3        2.71        8.02      4.74 o
  -1 -10   3      531.53      533.69     10.65 o
   0 -10   3        2.78       -0.63      6.28 o
   1 -10   3       95.18       99.80      5.88 o
   2 -10   3       25.55       31.67      4.43 o
   3 -10   3        8.22        2.46      7.23 o
   4 -10   3       21.26       12.11      7.63 o
   5 -10   3      113.43       98.34      6.57 o
   6 -10   3        0.40       -7.02      7.44 o
   7 -10   3        1.30        9.65      6.66 o
   8 -10   3       49.51       48.50     10.75 o
   9 -10   3        9.03       13.32      7.06 o
  -9  -9   3        7.12       14.65      7.79 o
  -8  -9   3       45.87       63.77      7.49 o
  -7  -9   3        6.71        2.14     13.81 o
  -6  -9   3        3.55        6.49      7.03 o
  -5  -9   3       11.66        5.40     10.10 o
  -4  -9   3       95.07       96.46      8.92 o
  -3  -9   3       48.55       42.84      5.10 o
  -2  -9   3       32.22       37.36      7.35 o
  -1  -9   3      101.71      111.05      5.55 o
   0  -9   3       18.51       19.17      4.39 o
   1  -9   3     1027.98     1015.49     47.83 o
   2  -9   3       67.42       58.95      7.00 o
   3  -9   3        1.90        3.78      3.79 o
   4  -9   3      242.31      218.52      7.59 o
   5  -9   3      140.62      136.59     22.86 o
   6  -9   3        8.28        9.03      6.10 o
   7  -9   3        2.45        5.08      6.03 o
   8  -9   3       20.64       29.86      6.13 o
   9  -9   3        6.20       -9.97      9.97 o
  -9  -8   3        2.11       16.09      7.30 o
  -8  -8   3       81.24       93.28      8.26 o
  -7  -8   3        5.36        8.78      6.65 o
  -6  -8   3        2.52        3.15      8.53 o
  -5  -8   3      133.58      151.04      9.36 o
  -4  -8   3       19.21       29.62      4.59 o
  -3  -8   3       89.05       91.11      5.35 o
  -2  -8   3      228.57      236.62      7.10 o
  -1  -8   3       73.23       79.29      4.71 o
   0  -8   3       80.67       88.27     12.51 o
   1  -8   3      262.58      263.85      6.78 o
   2  -8   3       21.08       18.93      3.91 o
   3  -8   3      267.92      264.20      7.08 o
   4  -8   3      443.41      441.52     14.27 o
   5  -8   3       55.14       46.44     10.94 o
   6  -8   3      143.25      157.24      8.10 o
   7  -8   3       45.82       49.28      6.01 o
   8  -8   3       27.46       31.07      9.49 o
   9  -8   3        1.62       -8.70      8.70 o
  10  -8   3       76.73       75.31     14.28 o
  -9  -7   3        2.02        9.53      7.84 o
  -8  -7   3       73.09       75.53     19.72 o
  -7  -7   3       19.91       12.55      6.70 o
  -6  -7   3       36.84       51.18      9.98 o
  -5  -7   3       28.20       32.67      4.81 o
  -4  -7   3        1.95       -0.10      5.91 o
  -3  -7   3      820.01      796.92     19.78 o
  -2  -7   3       28.62       31.94      3.91 o
  -1  -7   3        2.43        2.10      4.59 o
   0  -7   3      257.62      241.07      6.06 o
   1  -7   3     1146.34     1185.68     38.79 o
   2  -7   3      100.39      116.35      4.74 o
   3  -7   3       16.22       15.53      3.88 o
   4  -7   3        2.62       -5.76      5.76 o
   5  -7   3        3.01        8.94      4.43 o
   6  -7   3      467.88      497.41     18.70 o
   7  -7   3       31.16       36.28      5.07 o
   8  -7   3       22.45       23.73     10.59 o
   9  -7   3       59.45       57.31      7.08 o
  10  -7   3       86.58       98.14     11.47 o
 -10  -6   3       22.91       21.64     12.71 o
  -9  -6   3       14.91       21.03      6.60 o
  -8  -6   3       15.57        9.64      6.72 o
  -7  -6   3        0.08       -4.66      7.28 o
  -6  -6   3      202.91      214.80     20.51 o
  -5  -6   3       16.23       19.14      8.63 o
  -4  -6   3        0.67       -5.31      5.31 o
  -3  -6   3      524.42      495.68     17.46 o
  -2  -6   3      133.42      151.06      8.70 o
  -1  -6   3       99.20      112.76      5.22 o
   0  -6   3      221.45      214.44      5.18 o
   1  -6   3      489.92      469.44      7.17 o
   2  -6   3      140.34      151.92      4.84 o
   3  -6   3      910.27      925.52     25.06 o
   4  -6   3       47.17       51.00      4.13 o
   5  -6   3        2.91        0.27      5.30 o
   6  -6   3      149.45      176.13      6.36 o
   7  -6   3       56.90       54.56      5.72 o
   8  -6   3      152.08      161.37      9.33 o
   9  -6   3       73.77       74.76     14.72 o
  10  -6   3        8.97       19.34      6.28 o
  11  -6   3        2.62        6.97     11.94 o
 -10  -5   3       61.04       83.89      8.51 o
  -9  -5   3        8.21       14.57      5.89 o
  -8  -5   3        3.73        8.76      6.42 o
  -7  -5   3       43.37       68.04      5.98 o
  -6  -5   3       86.24      105.13      6.04 o
  -5  -5   3       33.07       38.73      4.54 o
  -4  -5   3      424.32      420.90     22.03 o
  -3  -5   3      731.31      762.74     27.04 o
  -2  -5   3      272.55      308.41     12.90 o
  -1  -5   3      294.41      253.86      7.61 o
   0  -5   3       45.31       46.02      2.98 o
   1  -5   3      386.71      428.46      8.14 o
   2  -5   3     1234.12     1245.84     33.29 o
   3  -5   3       29.96       31.70      3.87 o
   4  -5   3      470.28      469.12     17.51 o
   5  -5   3      702.01      725.86     17.10 o
   6  -5   3      397.93      416.96      8.71 o
   7  -5   3       77.96       73.87      5.86 o
   8  -5   3      139.91      157.57     16.58 o
   9  -5   3        3.53        1.12     10.19 o
  10  -5   3       31.72       46.72     16.46 o
  11  -5   3       19.04       21.63     10.11 o
 -10  -4   3       51.19       68.77      8.22 o
  -9  -4   3       11.00       17.15     11.47 o
  -8  -4   3       24.09       29.62      6.36 o
  -7  -4   3      190.57      223.90     12.64 o
  -6  -4   3       43.74       47.09      5.62 o
  -5  -4   3      133.82      149.13      9.51 o
  -4  -4   3      140.26      170.59      5.35 o
  -3  -4   3      119.90      140.77      5.00 o
  -2  -4   3       13.11       10.87      2.67 o
  -1  -4   3     1395.30     1540.09     17.86 o
   0  -4   3      150.05      173.41      3.99 o
   1  -4   3     2758.42     2841.28     48.21 o
   2  -4   3     1352.38     1412.39     29.21 o
   3  -4   3      115.64      133.61      4.10 o
   4  -4   3      180.46      176.22      4.86 o
   5  -4   3      162.33      167.80      5.37 o
   6  -4   3        3.10       -1.48      5.41 o
   7  -4   3       83.47       98.71      5.62 o
   8  -4   3      343.34      381.48     26.78 o
   9  -4   3       83.35       96.73      7.41 o
  10  -4   3       68.17       95.89      7.51 o
  11  -4   3        5.72        1.06     10.48 o
 -10  -3   3       41.21       60.41     10.24 o
  -9  -3   3       19.02       23.43      9.62 o
  -8  -3   3       30.39       38.36      6.02 o
  -7  -3   3        9.57        9.46      5.49 o
  -6  -3   3       28.02       27.27      4.83 o
  -5  -3   3      842.65      966.48     33.05 o
  -4  -3   3       42.25       48.97      3.79 o
  -3  -3   3       77.70       83.98      3.71 o
  -2  -3   3       22.62       20.55      2.50 o
  -1  -3   3       30.83       18.44      2.37 o
   0  -3   3       67.11       71.84      2.71 o
   1  -3   3     5435.17     5828.12    144.39 o
   2  -3   3     2478.85     2833.68     81.52 o
   3  -3   3       16.78        7.73      5.08 o
   4  -3   3      368.55      360.44     10.31 o
   5  -3   3      200.19      202.30      5.52 o
   6  -3   3      848.06      876.88     14.62 o
   7  -3   3       35.76       34.06      4.65 o
   8  -3   3        2.59        5.76      5.38 o
   9  -3   3       22.31       27.72      5.63 o
  10  -3   3      204.24      227.72     23.86 o
  11  -3   3        2.92       -0.35      9.20 o
 -10  -2   3       30.53       44.78      6.87 o
  -9  -2   3       10.32       12.88      5.86 o
  -8  -2   3      110.53      120.16      8.55 o
  -7  -2   3       36.88       40.07      5.39 o
  -6  -2   3        4.67       -0.40      5.64 o
  -5  -2   3      162.59      155.36      5.45 o
  -4  -2   3       19.32       21.70      3.32 o
  -3  -2   3      819.46      891.72      8.99 o
  -2  -2   3      117.56      123.66      3.55 o
  -1  -2   3      259.33      281.98      6.85 o
   0  -2   3       45.78       49.65      4.52 o
   1  -2   3      389.51      385.49     11.94 o
   2  -2   3      286.65      318.85     10.24 o
   3  -2   3      229.46      195.55      8.18 o
   4  -2   3      958.78     1020.45     12.94 o
   5  -2   3      115.54      117.47      4.41 o
   6  -2   3     1197.19     1259.66     19.59 o
   7  -2   3      196.38      222.18     11.42 o
   8  -2   3       77.27       87.93      6.84 o
   9  -2   3       19.68       27.98      8.54 o
  10  -2   3      127.94      168.31      8.30 o
  11  -2   3        2.36        9.76      8.93 o
  12  -2   3       31.40       42.09      7.72 o
 -10  -1   3       26.63       13.56      7.22 o
  -9  -1   3       15.14        0.33      7.40 o
  -8  -1   3      119.67       99.99     11.36 o
  -7  -1   3        1.14        6.98      4.34 o
  -6  -1   3      233.73      232.64     10.57 o
  -5  -1   3      715.08      743.61     10.19 o
  -4  -1   3      468.24      499.57     10.92 o
  -3  -1   3      754.95      709.30     12.14 o
  -2  -1   3      642.38      776.13      7.26 o
  -1  -1   3       86.12       73.68      2.67 o
   0  -1   3       82.81      108.82      2.71 o
   1  -1   3     3549.44     3848.28     17.17 o
   2  -1   3       73.91       80.57      2.61 o
   5  -1   3      104.91      113.86      8.80 o
   6  -1   3     1638.31     1691.08     18.63 o
   7  -1   3       16.79       20.19      4.25 o
   8  -1   3       69.93       73.03      5.63 o
   9  -1   3       28.72       30.48      6.01 o
  10  -1   3      115.90      139.59     12.47 o
  11  -1   3        0.86        0.04      9.03 o
  12  -1   3       43.71       58.00      8.53 o
 -10   0   3       26.63       28.26      7.20 o
  -9   0   3        7.47       10.86      5.99 o
  -8   0   3       47.50       40.40      5.86 o
  -7   0   3       17.89       14.35      7.07 o
  -6   0   3      264.87      211.39      7.07 o
  -5   0   3        2.48        6.21      3.52 o
  -4   0   3        0.91       -4.30      4.30 o
  -3   0   3     4551.95     4461.04     26.67 o
  -2   0   3       30.73       24.97      2.42 o
  -1   0   3     2117.79     2277.23     26.25 o
   0   0   3     1506.81     1764.71     11.45 o
   1   0   3       24.05       37.45      2.13 o
   2   0   3       52.04       65.37      4.70 o
   3   0   3     2633.31     2652.51     22.91 o
   4   0   3      692.05      832.30     10.86 o
   5   0   3        9.85        8.46      2.85 o
   6   0   3      720.58      731.82      9.65 o
   7   0   3       26.91       25.80      8.77 o
   8   0   3       87.82       82.93      5.78 o
   9   0   3       22.30       26.13      7.61 o
  10   0   3       72.66       83.39      6.96 o
  11   0   3       27.81       27.77      7.21 o
  12   0   3       26.24       46.43     14.42 o
 -10   1   3      176.38      145.15     10.62 o
  -9   1   3       47.89       30.27      6.82 o
  -8   1   3        8.28       -7.28      7.55 o
  -7   1   3       75.79       58.30      5.24 o
  -6   1   3      108.56       80.42      4.99 o
  -5   1   3       22.37       18.34      3.72 o
  -4   1   3      198.85      156.92      4.90 o
  -3   1   3     1000.16      776.89     23.51 o
  -2   1   3       94.19      101.07      3.22 o
  -1   1   3     4788.58     5289.39     98.64 o
   1   1   3     3126.31     3142.97     35.35 o
   2   1   3     3320.86     3105.43     23.46 o
   3   1   3      556.05      507.55      8.67 o
   4   1   3      156.35      165.89      4.65 o
   5   1   3      996.99      910.85     19.61 o
   6   1   3        8.68        2.76      4.91 o
   7   1   3       33.95       39.44      4.37 o
   8   1   3      257.49      295.22      8.07 o
   9   1   3        6.80        6.01      5.88 o
  10   1   3       27.32       34.54      6.21 o
  11   1   3       62.42       82.40     12.72 o
  12   1   3        3.82        0.55     10.20 o
 -10   2   3       86.92       75.43     20.89 o
  -9   2   3        9.93       13.93      8.98 o
  -8   2   3      147.31      121.11      9.74 o
  -7   2   3      173.17      129.12      6.51 o
  -6   2   3        0.41       -3.34      6.28 o
  -5   2   3      227.73      177.02      5.89 o
  -4   2   3      396.08      318.49      6.78 o
  -3   2   3        2.69        1.64      3.41 o
  -2   2   3      781.17      869.13     26.01 o
  -1   2   3     1138.20     1121.65     16.26 o
   1   2   3     2108.76     2034.37     47.91 o
   2   2   3     4071.81     3388.40     89.72 o
   3   2   3     1238.73      961.93     30.76 o
   5   2   3      463.24      379.82      6.61 o
   6   2   3       71.05       64.93      4.85 o
   7   2   3       98.71       89.12      5.11 o
   8   2   3       90.94       96.96     12.21 o
   9   2   3       18.56       21.98      5.25 o
  10   2   3      128.85      144.36      8.30 o
  11   2   3       23.14       23.10      7.48 o
  12   2   3        2.80        4.10      9.98 o
 -10   3   3       82.95       79.35     21.22 o
  -9   3   3        3.09       -4.03      8.22 o
  -8   3   3       53.64       40.99      5.90 o
  -7   3   3        2.62        5.45      4.94 o
  -6   3   3        6.91        7.99      5.06 o
  -5   3   3      373.05      300.71      7.21 o
  -4   3   3      135.95       99.76      4.58 o
  -3   3   3      441.68      416.46      6.61 o
  -2   3   3      510.48      561.26     14.68 o
   0   3   3        0.18        4.37      2.11 o
   1   3   3     1515.71     1340.14     52.40 o
   2   3   3     2102.31     1693.60     32.88 o
   5   3   3       30.51       23.27      3.69 o
   6   3   3        5.00        0.27      4.88 o
   7   3   3      309.78      243.99      7.06 o
   8   3   3      133.38      108.37      6.41 o
   9   3   3        2.06       -2.25      6.98 o
  10   3   3      113.19      126.03     21.56 o
  11   3   3        1.92        2.46     10.14 o
  12   3   3        1.63        1.57     11.50 o
 -10   4   3       32.52       35.24      7.18 o
  -9   4   3       12.15        1.81      7.31 o
  -8   4   3       95.94       94.33      8.76 o
  -7   4   3        6.89        3.56      6.71 o
  -6   4   3       11.44        4.12      6.48 o
  -5   4   3      463.98      440.75      8.64 o
  -4   4   3        4.23       -1.55      4.82 o
  -3   4   3      158.72      168.79      6.44 o
  -2   4   3      658.32      728.30      7.99 o
   0   4   3      473.49      570.75      8.90 o
   1   4   3      272.75      240.22     11.54 o
   2   4   3     1497.29     1371.93     36.66 o
   5   4   3       35.21       23.98      3.41 o
   7   4   3       38.80       28.13      4.55 o
   8   4   3        9.79        1.42      5.43 o
   9   4   3        3.92       -7.58      7.58 o
  10   4   3       78.70       65.84      7.58 o
  11   4   3        0.45       -1.66      8.78 o
  12   4   3       10.98        8.85      9.65 o
 -10   5   3       16.28       -1.76     11.06 o
  -9   5   3       31.12       28.77     16.20 o
  -8   5   3       31.62       31.89      6.54 o
  -7   5   3        2.26       -0.45      7.13 o
  -6   5   3       96.54       84.95      6.07 o
  -5   5   3      484.75      488.74      9.41 o
  -4   5   3        0.12       -4.90      4.90 o
  -3   5   3     1032.32     1176.42     11.61 o
  -2   5   3       44.19       42.64      3.36 o
  -1   5   3        3.26        2.78      2.80 o
   0   5   3      416.67      425.68      5.89 o
   1   5   3       33.29       50.15      2.92 o
   2   5   3        3.84        5.09      4.97 o
   3   5   3      346.14      256.60      5.28 o
   4   5   3       20.20        9.01      4.28 o
   7   5   3       38.73       28.73      4.38 o
   8   5   3      440.12      308.91     16.72 o
   9   5   3        3.42        6.23      6.97 o
  10   5   3        6.49        8.81      6.18 o
  11   5   3        0.75        0.36      7.60 o
 -10   6   3       20.10       15.89      8.33 o
  -9   6   3       49.84       41.08      7.37 o
  -8   6   3        4.27       -1.93      8.37 o
  -7   6   3        5.54        2.46      7.68 o
  -6   6   3      168.34      181.60     11.34 o
  -5   6   3      281.65      281.77     24.83 o
  -4   6   3        3.22        5.63     13.51 o
  -3   6   3     1457.63     1606.57     27.56 o
  -2   6   3       30.44       38.00      3.60 o
  -1   6   3      675.12      736.42      8.62 o
   0   6   3      395.96      431.05      6.53 o
   1   6   3      331.09      331.52     19.59 o
   2   6   3      661.73      611.42     18.51 o
   3   6   3       59.07       39.42      3.42 o
   4   6   3      146.94      125.75      4.74 o
   5   6   3       49.49       35.27      4.15 o
   6   6   3      466.15      334.57     11.53 o
   7   6   3       31.97       20.41      4.76 o
   8   6   3      238.15      200.87      8.03 o
   9   6   3        0.48       -2.38      7.61 o
  10   6   3       41.51       37.03     17.91 o
  11   6   3        9.53        8.07      7.65 o
  -9   7   3        9.90       10.08      6.68 o
  -8   7   3        1.44       -8.44      8.44 o
  -7   7   3      109.14      112.93      9.06 o
  -6   7   3        0.62       -3.78      6.87 o
  -5   7   3       25.48       22.03      6.11 o
  -4   7   3       51.61       62.35      4.88 o
  -3   7   3      534.12      564.24      9.35 o
  -2   7   3      171.82      200.47      5.89 o
  -1   7   3     2970.58     3201.85     23.03 o
   0   7   3        1.25       -2.17      3.41 o
   1   7   3      174.63      168.78      5.01 o
   2   7   3      690.95      652.43     18.21 o
   3   7   3      382.89      330.51     12.72 o
   4   7   3        0.34       -4.96      4.96 o
   5   7   3       40.56       38.58      4.08 o
   7   7   3        3.56        2.99      6.11 o
   8   7   3      272.59      228.96      8.57 o
   9   7   3       30.05       20.30      6.13 o
  10   7   3        3.18        8.73      8.18 o
  11   7   3       10.75       -0.06      8.22 o
  -9   8   3        0.47        1.57     10.12 o
  -8   8   3       23.26       23.22      6.75 o
  -7   8   3      133.06      114.43     10.05 o
  -6   8   3       14.82       -1.19     11.41 o
  -5   8   3      177.87      159.24      7.30 o
  -4   8   3        6.52        8.94      4.73 o
  -3   8   3        8.79        7.24      5.22 o
  -2   8   3       20.68       15.86      4.21 o
  -1   8   3     1763.09     1887.14     34.97 o
   0   8   3       70.03       82.14      4.96 o
   1   8   3     1260.40     1212.06     12.29 o
   2   8   3      146.27      156.30      5.22 o
   3   8   3       22.84       14.83      3.80 o
   4   8   3       78.62       73.67      4.67 o
   5   8   3      142.93      107.16      5.74 o
   6   8   3       25.35       20.24      4.51 o
   7   8   3       76.32       74.20      6.70 o
   8   8   3       89.32       88.00      6.71 o
   9   8   3       34.18       33.14      6.59 o
  10   8   3       47.51       40.64      8.18 o
  11   8   3       12.04       24.08     16.29 o
  -8   9   3       97.34       93.31      8.72 o
  -7   9   3        9.97        9.84      7.08 o
  -6   9   3        0.07        3.61      7.80 o
  -5   9   3      368.01      372.03     10.03 o
  -4   9   3       43.91       36.78      5.09 o
  -3   9   3       35.61       36.32      4.60 o
  -2   9   3      147.26      159.69      6.29 o
  -1   9   3       41.39       54.59      5.85 o
   0   9   3      212.02      212.06      6.56 o
   1   9   3      865.68      884.55     20.61 o
   2   9   3        0.18       -4.85      4.85 o
   3   9   3      221.11      201.82      7.76 o
   4   9   3      362.04      326.18     11.34 o
   5   9   3        5.73        4.94      4.98 o
   6   9   3        7.46        9.19      9.59 o
   7   9   3       85.17       73.90      6.47 o
   8   9   3        9.73       17.34      5.46 o
   9   9   3        0.11       -4.78     13.76 o
  10   9   3       25.94       45.76      6.94 o
  -8  10   3       74.35       79.90      8.59 o
  -7  10   3       13.18        8.07      7.38 o
  -6  10   3       17.76       -0.04     10.98 o
  -5  10   3      108.73      105.40     14.03 o
  -4  10   3        4.04        6.01      6.67 o
  -3  10   3      162.80      182.19      9.01 o
  -2  10   3        6.95        6.45      5.13 o
  -1  10   3       97.33       87.89      8.59 o
   0  10   3       75.04       65.87      5.08 o
   1  10   3        0.37       -5.51      5.51 o
   2  10   3       87.55       78.79      5.15 o
   3  10   3      285.16      279.36      7.81 o
   4  10   3      145.25      129.64      6.43 o
   5  10   3        0.11       -6.23      6.23 o
   6  10   3      169.81      143.96      7.49 o
   7  10   3       21.61       10.78     10.64 o
   8  10   3        0.99        8.63      6.25 o
   9  10   3        9.61       14.00      8.52 o
  10  10   3        9.03        7.65     19.69 o
  -7  11   3        5.93        7.36     17.52 o
  -6  11   3       68.99       79.23      7.34 o
  -5  11   3        6.27       10.39      6.76 o
  -4  11   3        1.03        7.31      5.68 o
  -3  11   3      211.19      215.03     14.03 o
  -2  11   3       50.59       46.13      7.26 o
  -1  11   3        4.24       10.17      5.05 o
   0  11   3       24.77       32.95      7.55 o
   1  11   3       10.06       23.44      4.25 o
   2  11   3       11.66       13.16      4.37 o
   3  11   3       47.53       45.81      5.33 o
   4  11   3       54.46       60.98      5.45 o
   5  11   3        1.83       12.08      5.16 o
   6  11   3       94.01       77.14      6.90 o
   7  11   3        0.45        6.75      7.81 o
   8  11   3       31.76       21.63      7.70 o
   9  11   3       14.75       16.83      6.71 o
  -7  12   3        0.12       -7.28      9.26 o
  -6  12   3       16.73       20.89      7.87 o
  -5  12   3       56.67       67.32      7.28 o
  -4  12   3       41.59       50.38      6.27 o
  -3  12   3      146.75      160.71      7.93 o
  -2  12   3        0.39        5.88      6.60 o
  -1  12   3      102.38       99.84     11.80 o
   0  12   3      141.69      129.61     15.64 o
   1  12   3       80.80       65.38      5.74 o
   2  12   3       57.56       58.40      5.84 o
   3  12   3       64.62       70.52      6.07 o
   4  12   3       23.06       34.46      5.43 o
   5  12   3        1.49       -1.32      7.55 o
   6  12   3       71.08       77.48      7.04 o
   7  12   3       18.20       18.71      6.31 o
   8  12   3       53.08       47.84      8.23 o
   9  12   3        5.43        2.03     10.20 o
  -6  13   3        2.17       -3.22     10.33 o
  -5  13   3        8.13       18.25     12.31 o
  -4  13   3       26.75       26.01      6.49 o
  -3  13   3      181.20      184.81     21.24 o
  -2  13   3        4.07       -1.96      8.60 o
  -1  13   3      204.36      207.30      8.82 o
   0  13   3       28.21       31.76      5.86 o
   1  13   3        0.62       -0.82      9.62 o
   2  13   3      249.78      258.38     10.81 o
   3  13   3        1.21        5.48      7.49 o
   4  13   3       38.28       54.06      7.87 o
   5  13   3        1.01       -2.04      8.06 o
   6  13   3       11.65        5.83      8.35 o
   7  13   3        4.13        5.43     14.85 o
   8  13   3       65.62       73.44      8.72 o
  -5  14   3       67.31       80.28     14.84 o
  -4  14   3        4.65       -2.07     18.56 o
  -3  14   3       15.32        9.03      7.43 o
  -2  14   3        0.46       -8.20      8.20 o
  -1  14   3      177.01      168.06      9.44 o
   0  14   3       29.64       20.01      6.41 o
   1  14   3       84.48       87.22      7.40 o
   2  14   3      118.45      141.84     12.28 o
   3  14   3        7.64        7.47      6.81 o
   4  14   3      117.39      112.68      8.33 o
   5  14   3        0.04        4.06      8.80 o
   6  14   3        2.40       -8.99      8.99 o
   7  14   3        0.67      -15.31     15.85 o
  -4  15   3        5.33       10.38      7.83 o
  -3  15   3       20.50       12.58      7.67 o
  -2  15   3        1.84       10.26      7.66 o
  -1  15   3        0.12       -5.82      8.38 o
   0  15   3        9.01       21.36      5.86 o
   1  15   3       96.99      107.16      8.18 o
   2  15   3        0.39       -8.50      9.27 o
   3  15   3        8.97       19.55     10.07 o
   4  15   3       68.74       66.11      8.22 o
   5  15   3       12.50        1.43     10.11 o
   6  15   3       13.81       27.88      6.73 o
  -2  16   3        0.05       -9.14      9.14 o
  -1  16   3        0.89       15.05     10.99 o
   0  16   3        7.78        9.92     15.75 o
   1  16   3       22.50       12.86     10.52 o
   2  16   3        9.30        2.58      9.78 o
   3  16   3       16.39       10.56      8.14 o
   4  16   3       12.98       19.68      7.06 o
  -3 -15   4        3.92        1.92     10.09 o
  -2 -15   4        0.14       -6.67      9.56 o
  -1 -15   4       40.14       61.69      6.97 o
   0 -15   4        5.57       -6.06     17.19 o
   1 -15   4       53.13       59.25     14.11 o
   2 -15   4       15.43       16.04      9.97 o
   3 -15   4       18.34       11.48      8.27 o
   4 -15   4       17.01        7.36     10.41 o
  -4 -14   4        3.86        4.05      9.81 o
  -3 -14   4        3.55       15.24      7.53 o
  -2 -14   4       22.01       23.75      6.73 o
  -1 -14   4       14.63        4.86      7.19 o
   0 -14   4        0.52        3.77      6.60 o
   1 -14   4      161.96      158.66     24.36 o
   2 -14   4        0.11        6.19     14.60 o
   3 -14   4        6.27       -1.14     16.08 o
   4 -14   4      101.32       78.15     14.55 o
   5 -14   4       22.47       21.66      7.10 o
  -5 -13   4       26.04       28.08      7.19 o
  -4 -13   4        6.71       14.75      7.50 o
  -3 -13   4       97.87      104.37     14.50 o
  -2 -13   4        0.11       -7.74      8.55 o
  -1 -13   4        5.41        8.97     13.73 o
   0 -13   4       20.25       34.70      5.76 o
   1 -13   4       71.85       65.61      7.21 o
   2 -13   4        2.82        1.25      7.28 o
   3 -13   4       70.79       63.93      7.50 o
   4 -13   4       38.87       50.47      6.37 o
   5 -13   4        0.03       -5.51      8.76 o
   6 -13   4      175.15      166.13     12.49 o
  -6 -12   4        7.94        3.54      9.80 o
  -5 -12   4        0.04       -6.12     16.03 o
  -4 -12   4        1.16       -8.70      8.70 o
  -3 -12   4      159.97      178.53      8.57 o
  -2 -12   4       10.97       16.65      5.86 o
  -1 -12   4      110.51      113.08     11.09 o
   0 -12   4       23.75       22.55      5.54 o
   1 -12   4       37.81       41.10      5.99 o
   2 -12   4        4.58       18.92      4.92 o
   3 -12   4       52.79       51.89      6.77 o
   4 -12   4        0.88        4.42      6.34 o
   5 -12   4        6.46       -2.66      8.84 o
   6 -12   4      194.77      171.06     12.53 o
   7 -12   4        5.64       -3.85      9.43 o
  -7 -11   4       19.37       18.09      8.20 o
  -6 -11   4       10.15       10.24      8.89 o
  -5 -11   4        3.11       -0.33      8.44 o
  -4 -11   4        0.41       -0.76      7.23 o
  -3 -11   4      128.13      115.04     18.33 o
  -2 -11   4        5.06        7.56     10.10 o
  -1 -11   4      191.32      175.35      8.68 o
   0 -11   4        1.48       -4.27     13.94 o
   1 -11   4       32.25       26.38      5.44 o
   2 -11   4      118.81      125.02      6.84 o
   3 -11   4       49.99       45.82      5.46 o
   4 -11   4        3.48        7.32      6.39 o
   5 -11   4       18.85       26.29     12.63 o
   6 -11   4       46.36       40.26      6.96 o
   7 -11   4       24.53       17.84      7.83 o
   8 -11   4      130.25      117.42      9.02 o
  -8 -10   4       10.68       20.76     17.51 o
  -7 -10   4       37.99       40.83      7.28 o
  -6 -10   4        4.54        7.45      7.90 o
  -5 -10   4        8.11        8.37      8.19 o
  -4 -10   4       13.48       10.45     12.31 o
  -3 -10   4      122.07      116.17      6.95 o
  -2 -10   4        0.09        4.51      5.94 o
  -1 -10   4      399.04      374.11     30.06 o
   0 -10   4       24.00       24.28      7.40 o
   1 -10   4       47.52       52.70      5.00 o
   2 -10   4      198.98      192.33     13.75 o
   3 -10   4        1.33        6.29      4.54 o
   4 -10   4       87.93       90.95      6.39 o
   5 -10   4        3.92       -1.93     10.57 o
   6 -10   4       27.70       27.22      5.83 o
   7 -10   4       14.61       -0.46      8.52 o
   8 -10   4       55.41       56.41      9.67 o
   9 -10   4        4.86       -0.98     10.01 o
  -8  -9   4       23.91       44.29     12.18 o
  -7  -9   4       30.86       38.09      6.60 o
  -6  -9   4        1.02        1.70      7.58 o
  -5  -9   4       71.84       80.63      9.50 o
  -4  -9   4        1.78        0.38      6.70 o
  -3  -9   4      147.64      143.68     17.69 o
  -2  -9   4       27.75       31.36      5.82 o
  -1  -9   4      253.17      236.97      7.44 o
   0  -9   4      107.07      110.56      5.45 o
   1  -9   4      365.40      344.06      8.26 o
   2  -9   4      193.60      187.39      8.93 o
   3  -9   4        1.31        6.05      4.47 o
   4  -9   4      358.72      348.04      9.15 o
   5  -9   4        0.37        0.67      6.43 o
   6  -9   4       22.92       12.47      5.87 o
   7  -9   4        1.14        6.69      6.19 o
   8  -9   4       52.68       38.78      6.88 o
   9  -9   4       10.28        3.47      9.40 o
  -9  -8   4        1.02       -3.64     16.85 o
  -8  -8   4       56.81       66.11     12.32 o
  -7  -8   4        3.10        2.96      7.80 o
  -6  -8   4        0.19        1.67      7.58 o
  -5  -8   4      196.00      205.71      8.29 o
  -4  -8   4       17.23       18.62      4.77 o
  -3  -8   4      246.97      255.18     13.10 o
  -2  -8   4       52.69       66.20      9.96 o
  -1  -8   4      145.09      160.58     17.61 o
   0  -8   4      111.41      111.50      6.22 o
   1  -8   4      831.08      829.76     30.15 o
   2  -8   4      128.78      109.67      5.29 o
   3  -8   4       34.06       37.46      4.27 o
   4  -8   4      407.35      432.60     18.25 o
   5  -8   4       25.24       32.66      6.05 o
   6  -8   4      170.33      182.53      9.11 o
   7  -8   4       19.22       22.50     12.12 o
   8  -8   4        3.91       -0.42      8.26 o
   9  -8   4       13.66       24.89      6.05 o
  10  -8   4       61.74       66.01      7.79 o
  -9  -7   4        2.86        3.07      9.35 o
  -8  -7   4       10.95        5.90      7.56 o
  -7  -7   4        3.51        0.93      7.96 o
  -6  -7   4       49.35       48.29      5.76 o
  -5  -7   4      110.42      118.55      6.72 o
  -4  -7   4       65.44       60.78      5.20 o
  -3  -7   4      655.17      651.66     52.12 o
  -2  -7   4        0.47        0.29      4.11 o
  -1  -7   4        2.01        2.70      4.86 o
   0  -7   4        1.15       -4.67      4.77 o
   1  -7   4      335.68      352.16      7.24 o
   2  -7   4       13.98       17.13      3.32 o
   3  -7   4     1281.23     1239.90     34.67 o
   4  -7   4      379.39      387.43     24.69 o
   5  -7   4      243.57      241.87      9.18 o
   6  -7   4      472.82      467.35     27.54 o
   7  -7   4       16.17       18.28      4.93 o
   8  -7   4        7.42        4.65      7.68 o
   9  -7   4       64.13       74.33     14.14 o
  10  -7   4        4.98       -1.47      9.80 o
  -9  -6   4       12.24       -0.48     10.78 o
  -8  -6   4        4.28       -9.20     14.85 o
  -7  -6   4        8.17        5.45      6.52 o
  -6  -6   4      126.72      138.47      7.03 o
  -5  -6   4       37.55       46.16      4.94 o
  -4  -6   4        0.13       -4.22      7.54 o
  -3  -6   4     1030.80     1133.81     58.50 o
  -2  -6   4       77.51       91.08      6.54 o
  -1  -6   4       57.58       66.75     12.08 o
   0  -6   4        5.65       10.16      2.88 o
   1  -6   4       96.65      109.80      4.46 o
   2  -6   4      272.76      309.69      6.30 o
   3  -6   4      155.13      142.03      5.22 o
   4  -6   4       11.93       16.34      3.51 o
   5  -6   4      222.31      220.24      6.68 o
   6  -6   4      984.59     1016.15     13.51 o
   7  -6   4       56.64       69.25      5.85 o
   8  -6   4      132.05      139.42      7.73 o
   9  -6   4       79.89       78.97      9.66 o
  10  -6   4        4.90       -9.60      9.60 o
  11  -6   4       30.20       28.32      7.26 o
 -10  -5   4       31.33       37.21      8.05 o
  -9  -5   4        1.22       -9.16      9.16 o
  -8  -5   4        0.20        0.42      8.48 o
  -7  -5   4       95.08      117.91      7.43 o
  -6  -5   4       43.98       51.94      5.38 o
  -5  -5   4       41.57       44.36      4.89 o
  -4  -5   4      122.77      138.94      9.51 o
  -3  -5   4      408.72      443.83     32.42 o
  -2  -5   4        0.87       -4.49      4.49 o
  -1  -5   4     2259.37     2469.90     88.67 o
   0  -5   4        2.33        5.44      2.89 o
   1  -5   4      202.06      235.43     19.29 o
   2  -5   4     1751.79     1826.49     74.60 o
   3  -5   4      197.62      222.06     17.50 o
   4  -5   4        0.93        1.94      3.59 o
   5  -5   4       40.63       46.04      4.27 o
   6  -5   4      112.43       94.60      6.89 o
   7  -5   4       52.96       46.64      5.43 o
   8  -5   4      469.52      500.30     26.22 o
   9  -5   4        0.08       -8.13      8.13 o
  10  -5   4        1.23       -4.73      8.15 o
  11  -5   4       73.87       72.21      8.55 o
 -10  -4   4       37.25       45.56      7.99 o
  -9  -4   4        0.05      -10.75     10.75 o
  -8  -4   4        0.25        3.53      7.68 o
  -7  -4   4      131.17      150.81      8.93 o
  -6  -4   4        3.26        7.61      5.09 o
  -5  -4   4      247.09      269.93     12.53 o
  -4  -4   4        0.48        6.33      3.83 o
  -3  -4   4      163.76      190.15      5.53 o
  -2  -4   4      345.00      352.31      7.50 o
  -1  -4   4      966.01      949.87     35.49 o
   0  -4   4      140.35      142.50      4.01 o
   1  -4   4     1360.05     1552.29     52.95 o
   2  -4   4     1859.37     2026.13     64.24 o
   3  -4   4      552.83      660.39      8.06 o
   4  -4   4     1128.00     1178.10     27.88 o
   5  -4   4      113.83      116.13      5.03 o
   6  -4   4      184.81      177.77      6.40 o
   7  -4   4        5.66       12.00      5.18 o
   8  -4   4       71.95       80.30      6.21 o
   9  -4   4        4.44       12.57      5.30 o
  10  -4   4       78.06       76.90      7.75 o
  11  -4   4       47.47       49.16      7.93 o
 -10  -3   4       17.00        3.03      8.64 o
  -9  -3   4        0.62       15.39      5.81 o
  -8  -3   4       39.65       47.37      6.68 o
  -7  -3   4      187.09      189.35     17.52 o
  -6  -3   4       24.84       32.56      4.82 o
  -5  -3   4      354.05      362.09      8.34 o
  -4  -3   4      186.61      193.93      5.85 o
  -3  -3   4      287.90      310.21      9.81 o
  -2  -3   4      431.06      460.42     22.34 o
  -1  -3   4     2146.70     2493.94     83.41 o
   0  -3   4      142.88      163.30     12.12 o
   1  -3   4        2.18       10.30      2.36 o
   2  -3   4     2554.83     2633.95     69.15 o
   3  -3   4       19.13       19.22      2.77 o
   4  -3   4     1790.18     1932.56     59.22 o
   5  -3   4      263.28      274.59      6.31 o
   6  -3   4      721.38      739.23     10.37 o
   7  -3   4       31.50       43.89      4.30 o
   8  -3   4      136.28      152.11      6.82 o
   9  -3   4       31.05       31.99      5.74 o
  10  -3   4       40.61       51.65      6.42 o
  11  -3   4       11.38       18.08      7.62 o
  12  -3   4        1.92       -5.11     10.11 o
 -10  -2   4        4.32        7.76      7.93 o
  -9  -2   4        4.51        6.20      6.96 o
  -8  -2   4       44.35       52.15      6.32 o
  -7  -2   4      136.61      131.84     11.27 o
  -6  -2   4        6.60        1.42      6.23 o
  -5  -2   4     1007.35     1027.97     18.99 o
  -4  -2   4      986.11     1058.13     17.99 o
  -3  -2   4      220.64      211.81      8.97 o
  -2  -2   4       18.64       19.72      2.86 o
  -1  -2   4     1695.25     2013.85     56.50 o
   0  -2   4       87.27       86.69      2.94 o
   1  -2   4      958.23     1129.63     44.54 o
   2  -2   4     1385.60     1470.07     25.52 o
   4  -2   4     3030.53     3218.79     84.71 o
   5  -2   4      277.48      285.44      6.31 o
   6  -2   4      970.09     1037.36     18.22 o
   7  -2   4       14.96       18.30      7.65 o
   8  -2   4       16.87       18.06      4.68 o
   9  -2   4        9.10       14.86      9.44 o
  10  -2   4      153.36      188.42     11.71 o
  11  -2   4        3.01       21.11      6.06 o
  12  -2   4        3.91        2.72      9.99 o
 -10  -1   4        0.05       -0.01     15.91 o
  -9  -1   4       24.54       22.00      6.60 o
  -8  -1   4       22.15       25.32      5.96 o
  -7  -1   4       43.15       38.23      5.06 o
  -6  -1   4       42.01       47.20      4.85 o
  -5  -1   4      573.52      512.30      9.17 o
  -4  -1   4      863.85      887.63     27.56 o
  -3  -1   4     3395.91     3572.17     44.59 o
  -2  -1   4        0.28       -2.28      4.43 o
  -1  -1   4      217.25      262.34      5.59 o
   1  -1   4        1.31        6.42      2.49 o
   2  -1   4       20.52       15.45      4.78 o
   3  -1   4     2814.94     2950.71     30.26 o
   4  -1   4     3191.69     3325.23     50.88 o
   5  -1   4      203.38      257.44      5.78 o
   6  -1   4     1178.43     1248.67     30.50 o
   7  -1   4        9.04       12.33      3.90 o
   8  -1   4       42.43       51.42      5.11 o
   9  -1   4       59.13       70.70      5.97 o
  10  -1   4        7.71       -2.35      7.29 o
  11  -1   4       27.53       28.81     13.81 o
  12  -1   4       36.09       44.10      7.80 o
 -10   0   4       45.15       38.04      7.97 o
  -9   0   4       97.68       89.96      7.71 o
  -8   0   4        0.52        7.54      6.88 o
  -7   0   4       80.34       75.27     10.63 o
  -6   0   4       61.18       51.76      5.18 o
  -5   0   4      184.01      162.29      6.54 o
  -4   0   4      204.26      186.79     14.99 o
  -3   0   4     2002.10     1866.55     25.99 o
  -2   0   4      151.64      179.65      4.29 o
  -1   0   4     6821.19     8024.22    178.15 o
   1   0   4     3806.34     4596.40     37.77 o
   3   0   4     1644.19     1671.74     44.98 o
   4   0   4       42.23       27.24      2.86 o
   5   0   4      197.47      216.90      5.33 o
   6   0   4     1217.03     1300.23     12.69 o
   7   0   4       41.93       46.31      5.69 o
   8   0   4      108.68      131.66      6.21 o
   9   0   4       87.02       93.25      6.50 o
  10   0   4        0.10       -3.66      7.53 o
  11   0   4       70.22       82.36      8.12 o
  12   0   4        1.11       -7.17      9.76 o
 -10   1   4       48.14       45.33     10.32 o
  -9   1   4        6.34      -12.49     12.49 o
  -8   1   4       12.50        5.87      9.19 o
  -7   1   4      366.77      285.35     13.07 o
  -6   1   4        4.79        0.33      5.66 o
  -5   1   4      137.59      117.94      5.41 o
  -4   1   4       72.61       53.86      5.57 o
  -3   1   4     1786.60     1698.28     34.44 o
  -2   1   4       14.41       12.66      3.34 o
  -1   1   4     2643.34     3035.49     76.06 o
   2   1   4      829.35      774.26     10.38 o
   3   1   4       79.03       74.76      3.03 o
   4   1   4      310.61      252.94      4.99 o
   5   1   4       99.35       90.26      3.98 o
   6   1   4       36.56       30.00      3.89 o
   7   1   4       42.55       41.56      6.27 o
   8   1   4      422.41      474.23      9.80 o
   9   1   4       18.25       16.36      5.33 o
  10   1   4        0.10       -7.73      7.73 o
  11   1   4      136.00      186.37     15.64 o
  12   1   4        8.39       23.74      6.91 o
 -10   2   4       84.32       58.40      7.95 o
  -9   2   4        2.14       -8.57      8.57 o
  -8   2   4        0.12        0.14     12.54 o
  -7   2   4        8.58        3.11      7.27 o
  -6   2   4       11.40       11.51      4.13 o
  -5   2   4      736.08      565.66      9.55 o
  -4   2   4      129.97      108.79      6.24 o
  -3   2   4      197.45      176.69      4.88 o
  -2   2   4     1474.43     1516.67     11.01 o
  -1   2   4     5166.95     6213.87    202.65 o
   1   2   4      155.31      202.74      3.71 o
   2   2   4     2930.95     2759.37     71.94 o
   3   2   4        7.86        7.06      3.09 o
   4   2   4     1270.41      959.24      9.02 o
   5   2   4        8.87       13.26      3.50 o
   6   2   4       19.73       17.18     10.25 o
   7   2   4      147.00      123.67      5.66 o
   8   2   4       61.10       65.50      7.63 o
   9   2   4       35.59       37.15      5.55 o
  10   2   4       28.24       15.53      9.68 o
  11   2   4       64.04       90.59      8.24 o
  12   2   4       13.58       16.34      8.30 o
 -10   3   4       35.88       30.34     11.01 o
  -9   3   4        5.58        1.61      8.59 o
  -8   3   4       74.91       59.62     15.38 o
  -7   3   4       88.97       77.70      7.33 o
  -6   3   4      115.90       99.97      5.91 o
  -5   3   4      148.54      116.04      5.77 o
  -4   3   4        4.36       -0.45      4.87 o
  -3   3   4       83.36       62.85      3.78 o
  -2   3   4      775.96      835.89     14.62 o
  -1   3   4      290.58      281.51      6.58 o
   0   3   4     2379.61     2736.27     54.30 o
   1   3   4      440.90      439.29      5.56 o
   2   3   4     2037.14     1868.98    104.18 o
   3   3   4      155.87      134.51      5.75 o
   5   3   4      646.08      476.61      7.57 o
   6   3   4       90.34       68.75      4.50 o
   7   3   4      232.15      187.21      6.36 o
   8   3   4       12.21        7.98      8.58 o
   9   3   4       44.68       36.77      5.85 o
  10   3   4       19.81       24.62     10.16 o
  11   3   4       25.33       27.33      6.98 o
  12   3   4        2.45       -2.37     16.04 o
 -10   4   4        4.47       -7.39     16.25 o
  -9   4   4       33.32       19.99      7.87 o
  -8   4   4       17.13        9.24      7.88 o
  -7   4   4       12.84       -0.75      7.27 o
  -6   4   4       42.72       42.83      4.90 o
  -5   4   4     1323.92     1169.30     13.79 o
  -4   4   4      278.27      286.72      9.61 o
  -3   4   4        4.77        2.66      4.34 o
  -2   4   4      146.56      150.38      6.32 o
  -1   4   4       55.10       75.40      4.79 o
   0   4   4     1320.84     1506.99     13.64 o
   2   4   4     2953.81     2802.42    150.66 o
   3   4   4       26.20       14.96      2.81 o
   5   4   4      249.56      176.16      5.44 o
   7   4   4       40.28       35.96      4.42 o
   8   4   4      116.85       97.22      6.40 o
   9   4   4       88.41       69.27      6.78 o
  10   4   4        0.14        1.42      6.36 o
  11   4   4       10.03        2.00      8.07 o
  12   4   4        5.05        6.25      8.23 o
  -9   5   4       57.67       37.96      7.48 o
  -8   5   4        0.28       -7.80      7.80 o
  -7   5   4       43.94       40.42      5.63 o
  -6   5   4       11.83       11.80      5.85 o
  -5   5   4      608.20      552.57     10.24 o
  -4   5   4       30.96       42.26      4.15 o
  -3   5   4      689.06      732.49     25.36 o
  -2   5   4       61.61       83.79      5.45 o
  -1   5   4        6.20        3.95      3.04 o
   0   5   4     1474.14     1651.17     27.86 o
   1   5   4      646.67      746.07     19.21 o
   2   5   4      964.11      925.35     70.16 o
   3   5   4        8.21        3.36      2.88 o
   7   5   4        0.76       -1.47      8.93 o
   8   5   4       39.80       32.65      5.26 o
   9   5   4       70.03       66.82      6.31 o
  10   5   4        7.47        6.44      5.71 o
  11   5   4       19.17       26.63      6.85 o
  12   5   4        8.57       33.70      7.80 o
  -9   6   4      108.45       81.47      8.37 o
  -8   6   4       41.61       30.11      6.64 o
  -7   6   4      166.94      151.34      7.79 o
  -6   6   4       57.82       59.80     13.07 o
  -5   6   4      310.94      303.71     21.09 o
  -4   6   4       60.24       70.31      4.94 o
  -3   6   4      811.82      840.12     12.07 o
  -2   6   4      147.82      172.99     13.97 o
  -1   6   4      367.22      403.47      7.20 o
   0   6   4     1169.04     1292.92     11.25 o
   1   6   4      272.81      344.46     11.32 o
   2   6   4      237.95      232.58      5.36 o
   3   6   4        0.76        2.38      3.96 o
   4   6   4      609.69      498.04     12.90 o
   5   6   4        3.72        7.46      3.95 o
   7   6   4       26.51       22.28      4.77 o
   8   6   4      185.30      146.38      7.23 o
   9   6   4        5.50       -7.65      7.65 o
  10   6   4       26.77       21.03      7.65 o
  11   6   4       38.34       50.96      7.07 o
  -9   7   4       22.94       20.11      7.09 o
  -8   7   4       12.26       12.13      7.20 o
  -7   7   4      355.12      326.83     10.99 o
  -6   7   4       17.22       13.64     10.72 o
  -5   7   4      393.06      396.27      9.62 o
  -4   7   4       61.76       70.93     10.40 o
  -3   7   4      163.16      178.61      6.70 o
  -2   7   4       97.98      104.81      4.97 o
  -1   7   4     2545.08     2726.47     20.42 o
   0   7   4      150.93      161.33      5.19 o
   1   7   4      267.07      297.32      6.33 o
   2   7   4      811.45      759.08      9.68 o
   3   7   4      115.75      109.40     15.28 o
   4   7   4       62.95       53.67      4.50 o
   5   7   4      263.50      208.42      6.49 o
   6   7   4      135.35      113.83      5.80 o
   7   7   4        0.28       -5.09      6.18 o
   8   7   4      155.07      127.02      7.13 o
   9   7   4        0.15        5.53      5.29 o
  10   7   4        2.30       -0.05      9.33 o
  11   7   4       34.85       36.57      7.54 o
  -8   8   4        0.15       -2.01     12.40 o
  -7   8   4      172.99      163.85      8.84 o
  -6   8   4      101.85       89.77     17.06 o
  -5   8   4      370.40      366.01      9.77 o
  -4   8   4        4.43        5.62      8.02 o
  -3   8   4      126.77      127.75     10.68 o
  -2   8   4      105.32      117.10      5.33 o
  -1   8   4      866.45      976.37     21.51 o
   0   8   4       55.66       62.99      4.25 o
   1   8   4      317.89      309.89     11.68 o
   2   8   4       93.46       96.89      4.82 o
   3   8   4      128.90      124.97      5.43 o
   4   8   4      933.21      806.29     22.44 o
   5   8   4       26.46       22.39      5.61 o
   6   8   4       27.48       22.46      4.50 o
   7   8   4      163.76      127.30     13.16 o
   8   8   4       28.67       18.64      5.81 o
   9   8   4        0.05        5.08      6.35 o
  10   8   4       11.03       11.72      7.54 o
  11   8   4       27.94       43.11      8.13 o
  -8   9   4       30.46       44.65      7.37 o
  -7   9   4        6.88       14.60      8.59 o
  -6   9   4       40.63       37.25      8.77 o
  -5   9   4      248.48      254.12      8.95 o
  -4   9   4      105.46      111.00      8.46 o
  -3   9   4       12.82        4.22      5.51 o
  -2   9   4      270.44      289.13      9.27 o
  -1   9   4      275.08      265.89      7.36 o
   0   9   4      207.99      220.22      6.55 o
   1   9   4      124.93      143.33      5.81 o
   2   9   4        2.42       -1.25      5.28 o
   3   9   4        5.31        1.16      6.36 o
   4   9   4      607.03      525.41     26.03 o
   5   9   4       12.28       -4.78      6.63 o
   6   9   4       50.66       40.04      6.15 o
   7   9   4       61.20       57.63      6.10 o
   8   9   4       13.71       17.37      8.24 o
   9   9   4       47.93       37.39      7.00 o
  10   9   4        9.80       13.35      7.34 o
  -8  10   4       39.31       40.81      7.70 o
  -7  10   4       39.16       45.66      7.31 o
  -6  10   4        0.24        3.39      8.34 o
  -5  10   4       58.61       54.02      6.59 o
  -4  10   4       21.58       11.52      5.17 o
  -3  10   4       27.85       31.25      5.07 o
  -2  10   4       14.30       12.33      4.61 o
  -1  10   4       14.52       19.37      4.00 o
   0  10   4      407.30      436.35      9.24 o
   1  10   4        8.94        8.07      4.53 o
   2  10   4       38.43       37.19      4.75 o
   3  10   4       54.89       55.53      5.05 o
   4  10   4      252.09      224.04     12.89 o
   5  10   4        4.55        7.86      4.91 o
   6  10   4       43.90       34.21      5.89 o
   7  10   4       31.91       34.86      5.72 o
   8  10   4        0.06        2.96      8.42 o
   9  10   4       72.92       72.47      8.17 o
  10  10   4        0.13        0.72      9.86 o
  -7  11   4        3.33       -5.35     18.39 o
  -6  11   4       32.91       33.40      7.45 o
  -5  11   4      124.34      127.96      8.44 o
  -4  11   4        0.78       -7.41      7.66 o
  -3  11   4      109.72       94.44      6.83 o
  -2  11   4       24.83       23.99      5.26 o
  -1  11   4       53.97       40.15      5.49 o
   0  11   4      339.47      354.70     11.01 o
   1  11   4      130.56      123.22      6.42 o
   2  11   4       43.80       46.56      6.27 o
   3  11   4       41.75       49.17      5.06 o
   4  11   4      215.63      202.31      9.55 o
   5  11   4        0.92        2.28      7.15 o
   6  11   4       31.30       38.16      5.83 o
   7  11   4        2.46       -1.36      8.50 o
   8  11   4        0.74       -0.79     16.90 o
   9  11   4       61.75       68.31     13.63 o
  -6  12   4        4.53        4.59      7.56 o
  -5  12   4        0.50        3.77      8.81 o
  -4  12   4       49.29       38.49      7.03 o
  -3  12   4      207.33      219.85      9.01 o
  -2  12   4        0.10       -1.72      6.99 o
  -1  12   4       15.66        9.53      5.26 o
   0  12   4      264.15      289.60     15.11 o
   1  12   4      150.22      145.57     10.49 o
   2  12   4      303.81      303.51      9.35 o
   3  12   4        3.00        1.57      7.03 o
   4  12   4       21.38       35.24     11.10 o
   5  12   4       11.01        2.49      7.66 o
   6  12   4       45.33       54.26      6.75 o
   7  12   4        3.11        1.47      6.96 o
   8  12   4       15.37       14.21     11.29 o
   9  12   4       18.38       20.09      9.54 o
  -5  13   4       18.63        5.59     10.76 o
  -4  13   4       92.70       88.11      8.00 o
  -3  13   4        0.40       -9.93      9.93 o
  -2  13   4        1.35       -0.39      8.11 o
  -1  13   4       96.91      102.80      7.50 o
   0  13   4       84.55       87.06      9.72 o
   1  13   4       15.74       -1.48     12.56 o
   2  13   4      257.64      264.97     12.34 o
   3  13   4       14.57       14.20      6.37 o
   4  13   4      108.58      101.64     10.10 o
   5  13   4        9.16       10.42      9.79 o
   6  13   4        0.12       -4.11      8.47 o
   7  13   4        0.84       -2.12      8.93 o
   8  13   4       34.81       48.71      7.86 o
  -4  14   4       17.70       18.29      7.23 o
  -3  14   4        3.27       -1.81      9.22 o
  -2  14   4       66.58       57.05      7.75 o
  -1  14   4        0.74       -1.93      6.97 o
   0  14   4        0.39       -6.91     17.51 o
   1  14   4       35.00       32.20      6.84 o
   2  14   4      135.60      140.12      8.13 o
   3  14   4       56.22       56.26     10.53 o
   4  14   4       87.77       95.48      7.99 o
   5  14   4        9.56       16.82      6.33 o
   6  14   4        2.26        3.33      7.10 o
   7  14   4       16.30        7.77      8.55 o
  -3  15   4        3.64        7.79      9.84 o
  -2  15   4       22.60       17.07      9.93 o
  -1  15   4        2.80        0.43      8.96 o
   0  15   4       63.35       64.02      7.84 o
   1  15   4       19.61       21.60     12.60 o
   2  15   4        0.21       -1.73     10.70 o
   3  15   4        0.69       -3.35     11.80 o
   4  15   4       75.64       87.86      8.00 o
   5  15   4        7.68        5.59      8.06 o
   6  15   4        6.95       20.68      8.13 o
  -1  16   4       16.62        9.22      8.30 o
   0  16   4       49.04       56.65      7.84 o
   1  16   4       22.10       13.56      8.61 o
   2  16   4        4.10       14.02      8.18 o
   3  16   4        2.54       -9.30      9.30 o
   4  16   4        6.02       -0.56      9.90 o
  -2 -15   5       15.14       17.70      7.55 o
  -1 -15   5       21.57       22.81      6.92 o
   0 -15   5        0.37       -9.74      9.74 o
   1 -15   5       10.75       11.26     11.97 o
   2 -15   5       31.73       38.64      8.26 o
   3 -15   5        3.01       -7.51      9.96 o
  -4 -14   5        0.17       -9.82      9.82 o
  -3 -14   5        1.95        5.74      9.09 o
  -2 -14   5       29.58       31.43      7.38 o
  -1 -14   5        0.20        1.44      8.76 o
   0 -14   5       25.82       32.44      6.53 o
   1 -14   5       47.63       53.01     13.58 o
   2 -14   5        3.35       -3.33      9.21 o
   3 -14   5        3.08       -2.49      9.14 o
   4 -14   5       99.29       86.88      8.65 o
   5 -14   5        0.01        7.87      9.97 o
  -5 -13   5       10.57        8.33     13.91 o
  -4 -13   5       16.32        9.70      8.34 o
  -3 -13   5       22.66       15.24      7.76 o
  -2 -13   5       53.60       56.93      7.28 o
  -1 -13   5        1.53       -1.60     11.46 o
   0 -13   5       95.54       91.68      8.55 o
   1 -13   5        0.05        7.49     14.21 o
   2 -13   5       13.89       17.57     12.38 o
   3 -13   5       28.75       17.50      9.77 o
   4 -13   5       45.00       48.27      6.90 o
   5 -13   5       18.65       26.29      6.21 o
   6 -13   5      109.21       89.48      9.01 o
  -6 -12   5       15.79       20.66     19.21 o
  -5 -12   5        4.92       10.51      8.52 o
  -4 -12   5        0.62       -3.75      8.62 o
  -3 -12   5       33.37       31.29     10.96 o
  -2 -12   5        5.00        0.86      7.78 o
  -1 -12   5        0.21        3.07      7.19 o
   0 -12   5      239.56      244.84     21.65 o
   1 -12   5       39.53       42.51      6.22 o
   2 -12   5      116.77      119.52      7.50 o
   3 -12   5       21.67       17.22      9.93 o
   4 -12   5       16.87       15.52      8.46 o
   5 -12   5        8.87       15.30      5.95 o
   6 -12   5      132.32      125.05      8.46 o
   7 -12   5       31.18       25.89      7.60 o
  -7 -11   5       41.70       28.75     13.25 o
  -6 -11   5        1.67       -7.92      9.48 o
  -5 -11   5        7.15       -2.20      7.60 o
  -4 -11   5       25.85       22.75      6.29 o
  -3 -11   5       39.70       38.36      6.31 o
  -2 -11   5        3.30       -1.28      7.97 o
  -1 -11   5       41.33       40.46      5.97 o
   0 -11   5        0.17        4.97      6.99 o
   1 -11   5      145.62      135.40      7.39 o
   2 -11   5      377.64      373.37     10.32 o
   3 -11   5        6.03        6.44      6.19 o
   4 -11   5       85.23       63.02      6.86 o
   5 -11   5       56.43       57.63      6.20 o
   6 -11   5       30.62       38.25      6.26 o
   7 -11   5        2.11        1.93      9.08 o
   8 -11   5       66.72       62.45      8.31 o
  -7 -10   5       57.68       57.37      9.33 o
  -6 -10   5        4.66       -6.62      9.36 o
  -5 -10   5       73.79       77.43      7.39 o
  -4 -10   5        2.47       -7.70      7.70 o
  -3 -10   5        8.45        0.77      7.46 o
  -2 -10   5       82.59       92.76     14.94 o
  -1 -10   5      111.71      114.81      6.29 o
   0 -10   5        0.12       -6.39      6.39 o
   1 -10   5        0.98        9.91      4.38 o
   2 -10   5      121.71      116.99      6.57 o
   3 -10   5      168.12      168.18     13.16 o
   4 -10   5      168.41      159.51      7.53 o
   5 -10   5       14.41       14.17      5.37 o
   6 -10   5       27.19       29.66      6.39 o
   7 -10   5       16.79       11.04      7.05 o
   8 -10   5       23.11       16.97      6.82 o
   9 -10   5        0.16       -8.67     10.02 o
  -8  -9   5        0.55        8.75      8.96 o
  -7  -9   5       41.74       52.31      8.66 o
  -6  -9   5       14.57       16.64     15.85 o
  -5  -9   5      132.43      141.47      8.27 o
  -4  -9   5       16.20       12.14      6.27 o
  -3  -9   5       90.53       89.33      6.47 o
  -2  -9   5       92.61      100.43     19.35 o
  -1  -9   5       59.57       62.01     10.83 o
   0  -9   5       25.75       35.30      7.01 o
   1  -9   5       68.25       57.71      5.48 o
   2  -9   5       85.18       94.91      7.48 o
   3  -9   5        0.96        3.02      9.36 o
   4  -9   5      169.62      166.66     10.57 o
   5  -9   5       49.82       51.10     11.05 o
   6  -9   5        4.80        3.99      7.17 o
   7  -9   5       66.49       69.28     10.46 o
   8  -9   5        4.68        5.20      6.71 o
   9  -9   5        5.15       16.26      6.52 o
  -8  -8   5        0.84       -3.53      8.98 o
  -7  -8   5        2.09       -2.52     17.10 o
  -6  -8   5        1.76        1.60      7.85 o
  -5  -8   5      187.72      219.60     16.50 o
  -4  -8   5       13.62       19.70      4.93 o
  -3  -8   5       25.22       35.89      4.73 o
  -2  -8   5      330.95      329.18     14.91 o
  -1  -8   5       83.75       76.24      5.09 o
   0  -8   5       60.12       61.99      7.24 o
   1  -8   5      353.68      336.52     11.01 o
   2  -8   5      141.15      141.24      5.64 o
   3  -8   5       35.59       41.44      4.45 o
   4  -8   5      169.48      164.02     10.35 o
   5  -8   5        1.73        1.30      6.57 o
   6  -8   5       36.12       33.78      5.38 o
   7  -8   5       49.73       36.49     18.77 o
   8  -8   5       11.11        5.01      8.52 o
   9  -8   5       48.61       57.10      7.20 o
  10  -8   5        8.26       12.26      9.72 o
  -9  -7   5       32.06       51.10      7.78 o
  -8  -7   5       12.72       20.62      6.82 o
  -7  -7   5        9.13       14.81      9.58 o
  -6  -7   5       13.40        6.50      8.07 o
  -5  -7   5       77.69       91.73      6.58 o
  -4  -7   5       23.08       23.64      5.08 o
  -3  -7   5       57.55       74.75      5.30 o
  -2  -7   5       20.78       31.72      8.35 o
  -1  -7   5       31.05       27.08      4.10 o
   0  -7   5      872.27      875.47     36.20 o
   1  -7   5      132.51      105.94      8.96 o
   2  -7   5       31.88       33.10      3.95 o
   3  -7   5      595.77      565.39     17.28 o
   4  -7   5      115.58      120.19      5.63 o
   5  -7   5        3.45        3.89      4.83 o
   6  -7   5      250.95      251.14     13.63 o
   7  -7   5      108.84      118.96      6.90 o
   8  -7   5       17.76       18.32      5.87 o
   9  -7   5      127.15      128.09      8.17 o
  10  -7   5        1.44        1.32      8.99 o
  -9  -6   5       29.62       23.02     11.37 o
  -8  -6   5       27.92       47.07      7.10 o
  -7  -6   5       20.73       27.17      6.35 o
  -6  -6   5      248.24      290.60     22.48 o
  -5  -6   5       46.82       44.18      5.53 o
  -4  -6   5       25.61       16.00      6.79 o
  -3  -6   5       26.02       33.60      8.40 o
  -2  -6   5        7.64        7.88      4.25 o
  -1  -6   5        0.28       -3.68      4.87 o
   0  -6   5      808.85      859.95     59.41 o
   1  -6   5      108.99      119.21      7.48 o
   2  -6   5      699.31      724.73      9.97 o
   3  -6   5      208.76      187.30      5.74 o
   4  -6   5        6.90       11.86      6.06 o
   5  -6   5       95.09       93.56      5.44 o
   6  -6   5      235.41      242.93     19.47 o
   7  -6   5       22.84       10.92      6.00 o
   8  -6   5       38.68       49.23     10.12 o
   9  -6   5      136.22      136.56      9.23 o
  10  -6   5       38.00       32.89      7.26 o
  11  -6   5      109.63      113.94      9.22 o
  -9  -5   5       24.32       36.60     18.83 o
  -8  -5   5        7.38       11.83      8.55 o
  -7  -5   5      114.04      130.39      7.91 o
  -6  -5   5        7.42       11.12      5.30 o
  -5  -5   5       27.64       38.27      4.86 o
  -4  -5   5      491.72      521.78     16.97 o
  -3  -5   5       95.81      115.69     21.95 o
  -2  -5   5       33.62       30.66      3.92 o
  -1  -5   5      185.68      186.14     16.52 o
   0  -5   5      398.24      450.21      9.37 o
   1  -5   5      407.52      459.00      7.28 o
   2  -5   5     1504.73     1585.94     19.17 o
   3  -5   5       65.28       67.77      4.11 o
   4  -5   5      112.03      113.59      4.82 o
   5  -5   5      341.93      328.90     16.41 o
   6  -5   5       75.77       77.57      8.19 o
   7  -5   5        2.20       -2.45      6.24 o
   8  -5   5       35.98       47.05      6.09 o
   9  -5   5       14.20       16.01      6.54 o
  10  -5   5        1.07        0.90      8.47 o
  11  -5   5      157.09      173.17     19.60 o
  -9  -4   5       17.26       24.54      7.17 o
  -8  -4   5        3.21        3.29      6.30 o
  -7  -4   5      175.90      204.40      8.65 o
  -6  -4   5       11.97       10.47     10.05 o
  -5  -4   5      279.30      295.43      8.14 o
  -4  -4   5      187.84      209.75      9.90 o
  -3  -4   5      102.77      106.35      7.29 o
  -2  -4   5      836.36      896.63     26.31 o
  -1  -4   5       36.86       36.46      3.35 o
   0  -4   5      606.74      674.95      8.26 o
   1  -4   5      105.70      136.42      4.23 o
   2  -4   5      377.57      425.59      7.17 o
   3  -4   5      750.75      818.18     19.89 o
   4  -4   5     1187.88     1182.72     32.79 o
   5  -4   5       36.66       34.24      4.57 o
   6  -4   5       71.64       77.00      5.05 o
   7  -4   5      383.08      383.20      9.10 o
   8  -4   5       53.13       59.47      5.59 o
   9  -4   5       44.16       52.17      6.27 o
  10  -4   5        1.81        0.30      7.24 o
  11  -4   5       91.03       95.61      8.38 o
  -9  -3   5       27.47       35.52      9.94 o
  -8  -3   5        0.17        1.27      7.97 o
  -7  -3   5       88.47       92.26      6.70 o
  -6  -3   5        2.10       -5.25      9.64 o
  -5  -3   5      546.26      615.56     10.59 o
  -4  -3   5       49.98       67.48      5.71 o
  -3  -3   5        3.08       -0.70      6.63 o
  -2  -3   5     1423.20     1663.39     47.49 o
  -1  -3   5      611.12      698.70     24.04 o
   0  -3   5     1531.60     1754.82     39.24 o
   1  -3   5       20.66       25.95      2.70 o
   2  -3   5      306.66      342.30     11.88 o
   3  -3   5      753.48      868.88     21.33 o
   4  -3   5     1031.10     1010.05     28.52 o
   5  -3   5       27.68       28.05      3.67 o
   6  -3   5      350.05      348.44      8.28 o
   7  -3   5      117.02      144.17     22.08 o
   8  -3   5        0.76       -5.56      6.53 o
   9  -3   5       49.56       62.41     10.05 o
  10  -3   5       64.39       82.09      7.20 o
  11  -3   5        8.96        9.98      9.92 o
  12  -3   5        0.05       13.11      6.74 o
 -10  -2   5        3.14       -3.14      9.78 o
  -9  -2   5       70.71       77.34      8.15 o
  -8  -2   5        0.08       -8.67      8.67 o
  -7  -2   5       42.70       54.32      7.14 o
  -6  -2   5       25.61       23.02      5.15 o
  -5  -2   5      308.73      318.79      8.10 o
  -4  -2   5        0.22        2.46      7.04 o
  -3  -2   5      138.82      152.03      6.35 o
  -2  -2   5      560.04      607.21     13.99 o
  -1  -2   5      487.80      541.64     28.78 o
   0  -2   5     2494.72     2854.48     49.60 o
   1  -2   5      375.88      414.48      5.72 o
   2  -2   5      122.27      136.64      7.06 o
   3  -2   5      465.09      493.26     19.17 o
   4  -2   5     1519.15     1559.48     23.33 o
   5  -2   5      148.80      176.34      5.37 o
   6  -2   5      440.15      470.35      8.47 o
   7  -2   5      121.35      121.02     10.29 o
   8  -2   5        0.88        7.41      6.11 o
   9  -2   5       23.66       35.20      5.40 o
  10  -2   5        9.08       -8.86      8.86 o
  11  -2   5       47.71       68.41     12.33 o
  12  -2   5       23.52       42.53      9.79 o
 -10  -1   5        0.88       -3.45     10.09 o
  -9  -1   5      196.71      181.61      9.79 o
  -8  -1   5        0.15       -7.74      7.74 o
  -7  -1   5       29.13       32.12      8.84 o
  -6  -1   5        3.44       -0.35      6.17 o
  -5  -1   5      198.52      204.53      7.66 o
  -4  -1   5      254.15      299.75      7.04 o
  -3  -1   5       80.54       71.54      4.14 o
  -2  -1   5      309.88      329.19      8.39 o
  -1  -1   5      472.19      585.05     12.55 o
   0  -1   5     1098.87     1136.44     15.62 o
   1  -1   5      472.30      496.76      5.96 o
   2  -1   5        2.78       -0.61      2.92 o
   3  -1   5      631.58      626.54      7.17 o
   4  -1   5      652.89      649.61      7.88 o
   5  -1   5      292.11      297.90     13.37 o
   6  -1   5      525.22      586.73     10.67 o
   7  -1   5       11.39       14.55      7.13 o
   8  -1   5        5.77       10.33      5.02 o
   9  -1   5      219.25      246.91      8.47 o
  10  -1   5        0.70        6.96     10.88 o
  11  -1   5       33.48       41.87      7.14 o
  12  -1   5       11.44       17.83      7.95 o
 -10   0   5        0.11       -4.24     16.02 o
  -9   0   5      152.12      134.65      8.85 o
  -8   0   5        0.32       -2.02      8.89 o
  -7   0   5      133.53      115.89      7.13 o
  -6   0   5       37.83       39.14      7.57 o
  -5   0   5       77.26       80.97      5.03 o
  -4   0   5      125.44      117.54      9.32 o
  -3   0   5      373.17      395.49      7.18 o
  -2   0   5      855.99     1058.68     27.05 o
  -1   0   5       11.12        4.14      2.73 o
   0   0   5     1214.20     1335.42     28.01 o
   1   0   5        0.64        1.50      2.24 o
   2   0   5      285.46      215.37      4.40 o
   3   0   5     2627.91     2765.06     17.86 o
   4   0   5        2.15        6.21      2.60 o
   5   0   5       70.15       51.76      3.85 o
   6   0   5      105.95      117.88      5.04 o
   7   0   5       62.45       61.59      4.98 o
   8   0   5       54.40       73.08      5.46 o
   9   0   5      187.78      208.32      9.64 o
  10   0   5        9.16        7.54      6.54 o
  11   0   5      152.31      198.29      9.68 o
  12   0   5        8.67       17.58     16.39 o
 -10   1   5       22.05       20.28      9.81 o
  -9   1   5       73.13       52.05      7.73 o
  -8   1   5       33.51       30.50      6.17 o
  -7   1   5       99.27       76.39     10.46 o
  -6   1   5       42.63       22.34      5.16 o
  -5   1   5      110.12      100.98      6.97 o
  -4   1   5     1191.37     1056.03     41.67 o
  -3   1   5       77.46       77.82      4.01 o
  -2   1   5        0.27        0.77      3.53 o
  -1   1   5     1147.04     1456.40     31.44 o
   1   1   5      484.15      610.65      6.33 o
   2   1   5      974.71      954.04     14.10 o
   3   1   5      269.66      287.01      6.67 o
   4   1   5      142.36      124.02     11.15 o
   5   1   5     1286.18     1200.49     14.85 o
   6   1   5       91.52       80.43      4.69 o
   7   1   5       23.89       20.15      6.52 o
   8   1   5       72.93       75.77      6.54 o
   9   1   5       59.43       63.88      5.98 o
  10   1   5        6.16        3.60      8.66 o
  11   1   5      168.41      216.76      9.75 o
  12   1   5        2.39       -7.61     10.12 o
 -10   2   5       12.00        8.90      9.89 o
  -9   2   5       23.38        6.42     14.33 o
  -8   2   5       30.37       26.57      5.77 o
  -7   2   5       95.45       66.27      6.55 o
  -6   2   5      104.56       94.92      8.92 o
  -5   2   5      201.37      179.01     15.02 o
  -4   2   5     1454.27     1233.42     17.55 o
  -3   2   5      106.01       98.89      6.00 o
  -2   2   5      974.69      967.16     21.09 o
  -1   2   5      100.42       93.93      3.62 o
   0   2   5       99.39      118.67      3.55 o
   1   2   5     2055.60     2428.52     15.27 o
   2   2   5      888.80      768.64      7.67 o
   3   2   5      363.97      334.77     10.77 o
   4   2   5      665.40      545.40     17.83 o
   5   2   5      137.95      123.48      8.89 o
   6   2   5       55.66       45.13      4.25 o
   7   2   5      737.43      644.24     10.30 o
   8   2   5       21.54       21.64      4.76 o
   9   2   5        9.18       13.07      4.90 o
  10   2   5        0.70       -1.76      9.14 o
  11   2   5       57.29       76.92      7.25 o
  12   2   5        4.14        3.18      9.67 o
  -9   3   5       12.64        7.99      9.61 o
  -8   3   5        9.18       15.13      5.71 o
  -7   3   5        1.62       10.34      4.84 o
  -6   3   5       44.73       31.37      5.29 o
  -5   3   5      752.85      622.32     10.79 o
  -4   3   5      267.57      203.23      6.44 o
  -3   3   5       36.53       31.63      6.50 o
  -2   3   5      882.17      918.28     30.30 o
  -1   3   5      326.40      377.64     15.13 o
   0   3   5     2674.01     3060.65     21.17 o
   1   3   5      164.73      150.64      3.93 o
   2   3   5      260.52      234.49      6.93 o
   3   3   5      373.14      348.19     17.46 o
   4   3   5     1271.27      983.81      9.78 o
   5   3   5       86.56       69.93      4.14 o
   6   3   5       84.68       70.28      5.71 o
   7   3   5      572.10      460.76      9.27 o
   8   3   5        1.49        2.03      4.32 o
   9   3   5      117.09      116.23      9.14 o
  10   3   5        1.63        4.56      8.05 o
  11   3   5        7.64       -3.21      9.99 o
  12   3   5        0.04       -9.97      9.97 o
  -9   4   5       55.76       57.51      9.01 o
  -8   4   5        1.74       -8.95      8.95 o
  -7   4   5        4.77        6.39      7.07 o
  -6   4   5        0.55        2.67      6.82 o
  -5   4   5       71.05       65.62      8.37 o
  -4   4   5      449.89      407.32      8.38 o
  -3   4   5      245.51      242.75     15.75 o
  -2   4   5      375.92      379.28      6.86 o
  -1   4   5      134.53      177.69      4.70 o
   0   4   5     2589.99     3025.21     19.30 o
   1   4   5      180.91      174.20      4.65 o
   2   4   5      694.60      648.09     19.38 o
   3   4   5      193.56      206.25      6.50 o
   4   4   5      480.51      368.14      9.66 o
   5   4   5        2.53       -6.69      8.01 o
   7   4   5      215.96      153.17      6.45 o
   8   4   5       12.45       14.50      4.38 o
   9   4   5      160.82      148.59      7.70 o
  10   4   5        5.88       11.55      6.28 o
  11   4   5       15.13       20.22      7.70 o
  12   4   5       14.35       10.92     10.33 o
  -9   5   5      125.30      110.96      8.91 o
  -8   5   5        0.13       -0.84      8.56 o
  -7   5   5       21.82       -0.97      8.92 o
  -6   5   5       21.24       24.82      5.09 o
  -5   5   5       70.03       72.39      5.45 o
  -4   5   5        1.70        4.10      5.51 o
  -3   5   5      107.17      114.70      9.83 o
  -2   5   5      104.93      111.00      4.75 o
  -1   5   5       44.97       44.08      4.54 o
   0   5   5     2979.98     3339.26     37.36 o
   1   5   5       87.87       68.59      3.52 o
   2   5   5      316.18      315.32      6.81 o
   3   5   5       15.90       18.57      3.78 o
   4   5   5      184.51      145.56      4.94 o
   5   5   5       35.30       40.43      4.09 o
   8   5   5       22.43       18.96      8.00 o
   9   5   5      129.38      110.06      7.30 o
  10   5   5       11.85       13.37      7.52 o
  11   5   5       29.95       23.92      7.08 o
  12   5   5       19.56       29.43      7.61 o
  -9   6   5      108.20       96.05     13.24 o
  -8   6   5        2.22       -8.69      8.69 o
  -7   6   5      174.76      149.13     10.15 o
  -6   6   5       74.70       78.51      6.48 o
  -5   6   5       20.45       19.94      6.22 o
  -4   6   5      127.01      143.07      6.09 o
  -3   6   5      254.07      275.56      7.09 o
  -2   6   5      258.65      290.72      9.23 o
  -1   6   5      188.14      199.66      5.73 o
   0   6   5     1867.91     2061.06     30.10 o
   1   6   5        3.59        0.33      5.30 o
   2   6   5      342.16      310.44      6.35 o
   3   6   5       16.45        5.84      3.73 o
   4   6   5       18.91       14.28      3.46 o
   5   6   5      186.23      147.00      5.53 o
   6   6   5      149.60      107.32      5.54 o
   7   6   5        2.23        2.33      5.96 o
   8   6   5       76.25       63.89      8.97 o
   9   6   5       51.39       53.58      6.15 o
  10   6   5        6.46        6.24      8.92 o
  11   6   5       60.97       49.69     15.93 o
  -8   7   5        8.78       26.03     19.81 o
  -7   7   5      205.68      180.37      9.49 o
  -6   7   5        1.00       -7.02      7.49 o
  -5   7   5       51.48       52.64      5.55 o
  -4   7   5      450.81      469.53     10.17 o
  -3   7   5        8.17        6.80      9.25 o
  -2   7   5        6.14       11.92      6.92 o
  -1   7   5      907.23      991.28     11.53 o
   0   7   5       77.52       73.97      4.46 o
   1   7   5       51.50       52.11      3.96 o
   2   7   5      839.54      791.89     21.66 o
   3   7   5       85.52       86.57      4.54 o
   4   7   5       42.58       41.72      4.12 o
   6   7   5        0.63       -1.68      5.54 o
   7   7   5       20.46       15.76      5.50 o
   8   7   5       27.94       17.00      6.36 o
   9   7   5        7.44       13.61      7.20 o
  10   7   5        0.26       -5.87      9.33 o
  11   7   5       62.22       64.28     10.44 o
  -8   8   5       12.12       30.31      8.50 o
  -7   8   5      159.98      154.70      8.67 o
  -6   8   5       65.02       67.75     11.09 o
  -5   8   5       65.38       73.88      8.66 o
  -4   8   5      280.76      307.96      9.77 o
  -3   8   5        2.79        2.32      4.72 o
  -2   8   5      286.58      310.98     10.29 o
  -1   8   5      128.89      119.90      5.41 o
   0   8   5       69.93       68.61      4.78 o
   1   8   5      443.89      461.70     17.07 o
   2   8   5      118.98      109.32      5.09 o
   3   8   5       36.07       29.27      4.01 o
   4   8   5      566.28      496.71     26.22 o
   5   8   5      171.40      147.60      6.22 o
   6   8   5        9.51        7.59     10.22 o
   7   8   5      151.96      131.64      7.23 o
   8   8   5        2.72        1.13      7.49 o
   9   8   5        2.64       -2.09      8.21 o
  10   8   5        7.25        0.14     16.32 o
  11   8   5       18.41       -0.80     10.59 o
  -8   9   5       24.82       17.81      8.67 o
  -7   9   5       11.43       14.77      6.50 o
  -6   9   5        1.52        7.32      8.13 o
  -5   9   5      147.19      145.03      7.64 o
  -4   9   5        3.63        5.39     14.97 o
  -3   9   5        9.50       10.34      5.38 o
  -2   9   5      611.67      672.41     11.37 o
  -1   9   5      104.08      118.46      5.79 o
   0   9   5      119.62      135.52      5.79 o
   1   9   5      336.72      340.63      7.84 o
   2   9   5        9.04       -3.54      8.23 o
   3   9   5       11.20       11.90      5.00 o
   4   9   5      422.52      372.76      9.54 o
   5   9   5       48.61       48.07      4.99 o
   6   9   5       10.27        9.51      8.06 o
   7   9   5      160.34      143.07      7.41 o
   8   9   5        5.94        5.45      6.50 o
   9   9   5       51.92       54.65      7.00 o
  10   9   5        3.13        0.30     10.77 o
  -7  10   5        0.44        0.54      8.91 o
  -6  10   5        1.71        6.01      6.02 o
  -5  10   5       13.08        6.64      8.56 o
  -4  10   5       27.22       36.31      9.53 o
  -3  10   5      127.69      128.69      7.07 o
  -2  10   5      115.39      123.14      6.42 o
  -1  10   5       52.94       60.21     14.94 o
   0  10   5      431.09      454.91      9.72 o
   1  10   5       26.29       21.08     11.83 o
   2  10   5       10.05       14.57      4.20 o
   3  10   5      210.37      205.19     11.25 o
   4  10   5       74.07       62.62      5.53 o
   5  10   5        2.73       -0.21      7.20 o
   6  10   5       72.75       64.39      6.16 o
   7  10   5       39.65       42.52      5.98 o
   8  10   5        7.85       10.16      7.22 o
   9  10   5      122.44      130.25      8.70 o
  10  10   5        1.58       12.37      7.76 o
  -7  11   5        7.14        2.62      7.35 o
  -6  11   5       19.61       19.20      7.78 o
  -5  11   5       23.37       20.69      6.07 o
  -4  11   5       31.61       18.08      6.68 o
  -3  11   5      101.80       96.50      7.10 o
  -2  11   5       46.90       39.34      7.88 o
  -1  11   5       29.04       24.70      5.11 o
   0  11   5      273.24      285.20      8.91 o
   1  11   5        0.96        1.65      5.18 o
   2  11   5       97.12      113.29      7.04 o
   3  11   5        2.01       -4.12      6.96 o
   4  11   5        2.48        2.44      5.61 o
   5  11   5       44.79       44.46      5.87 o
   6  11   5       15.68        8.65      6.65 o
   7  11   5        8.16       11.96      8.33 o
   8  11   5       10.72       18.21      7.47 o
   9  11   5       64.20       73.57      8.16 o
  -6  12   5       18.20        0.02     18.16 o
  -5  12   5        0.57        4.48      8.45 o
  -4  12   5       83.29       89.99      7.80 o
  -3  12   5        0.11      -10.73     16.78 o
  -2  12   5       10.96       -8.08      8.08 o
  -1  12   5        0.10        4.49      7.87 o
   0  12   5      125.02      122.58      7.17 o
   1  12   5       10.95        2.47      7.68 o
   2  12   5      211.28      230.18     12.28 o
   3  12   5       47.89       50.84      7.28 o
   4  12   5        0.73        9.27      5.81 o
   5  12   5       13.07        9.77      7.97 o
   6  12   5        0.09       -7.75      7.75 o
   7  12   5        3.97        0.62      8.85 o
   8  12   5       10.62        4.09      8.52 o
   9  12   5       38.86       56.74      9.75 o
  -5  13   5        1.10       -1.09      9.53 o
  -4  13   5      180.00      172.29      9.51 o
  -3  13   5       28.77       25.08     14.73 o
  -2  13   5        4.10        9.73      6.67 o
  -1  13   5        1.34        6.60      7.34 o
   0  13   5       54.82       49.76      6.67 o
   1  13   5        0.22        5.81      8.88 o
   2  13   5      198.49      214.78      9.02 o
   3  13   5        1.62        2.95      7.98 o
   4  13   5        1.17        4.51      8.10 o
   5  13   5       83.37       70.90     11.70 o
   6  13   5        3.08        4.86      6.81 o
   7  13   5       12.16       11.89      7.72 o
   8  13   5        5.01        2.42      9.80 o
  -4  14   5       54.49       56.01     11.77 o
  -3  14   5       34.03       34.67     17.85 o
  -2  14   5      129.50      127.22     16.20 o
  -1  14   5       36.51       34.92      6.86 o
   0  14   5        0.13        0.50      7.95 o
   1  14   5       38.30       42.20      7.24 o
   2  14   5      113.87      125.08     10.84 o
   3  14   5       22.51        8.23      7.96 o
   4  14   5       44.44       36.97      7.16 o
   5  14   5       19.10       16.21      7.58 o
   6  14   5        8.85       15.56      9.80 o
   7  14   5       54.67       63.81      8.12 o
  -3  15   5        1.33        2.69      7.64 o
  -2  15   5       83.30       94.55      8.65 o
  -1  15   5       71.29       74.27      8.24 o
   0  15   5       38.13       49.28      7.44 o
   1  15   5      105.85      111.46     11.71 o
   2  15   5        1.75       -8.82      8.82 o
   3  15   5        3.48        7.10      8.35 o
   4  15   5       40.93       53.26     27.75 o
   5  15   5        0.04       -0.01      9.16 o
   6  15   5       12.00       11.39      9.63 o
  -1  16   5       25.73       21.65      9.20 o
   0  16   5       78.97       80.88      8.73 o
   1  16   5        7.46      -10.12     19.79 o
   2  16   5        0.29       -7.47     10.18 o
   3  16   5       26.44       40.18      7.62 o
   4  16   5        3.56        8.48      6.81 o
   0 -15   6        0.37       -6.38     16.50 o
   1 -15   6        1.45        9.20      9.87 o
   2 -15   6        5.69       14.42      7.91 o
  -3 -14   6        0.93       -4.24     10.30 o
  -2 -14   6       82.33       73.91      8.87 o
  -1 -14   6        5.05       -6.07      9.60 o
   0 -14   6       27.28       30.17     23.83 o
   2 -14   6        0.20      -10.11     10.11 o
   3 -14   6        0.13        2.43      9.03 o
   4 -14   6       17.32       12.35      7.11 o
   5 -14   6        4.07       -1.04     13.91 o
  -4 -13   6        0.63        3.04      9.38 o
  -3 -13   6        9.60       -2.47      8.35 o
  -2 -13   6       54.90       54.52      7.66 o
  -1 -13   6       10.41       11.25      6.41 o
   0 -13   6      207.76      201.90      9.81 o
   1 -13   6        1.50        2.80      9.19 o
   2 -13   6       12.33        6.60      7.62 o
   3 -13   6       26.20       17.02     13.11 o
   4 -13   6        7.83       -1.01      9.26 o
   5 -13   6        0.61       11.36      6.98 o
   6 -13   6       26.06       25.78      7.32 o
  -5 -12   6        1.49        2.81      7.63 o
  -4 -12   6       10.96       27.59     15.95 o
  -3 -12   6       13.74        7.93      9.27 o
  -2 -12   6       16.62       19.13      6.17 o
  -1 -12   6        0.05       -8.15      9.03 o
   0 -12   6      170.95      162.28      9.08 o
   1 -12   6       92.24       88.49      7.72 o
   2 -12   6      226.38      221.25      9.72 o
   3 -12   6       45.73       48.94      6.45 o
   4 -12   6        0.06        2.31      7.75 o
   5 -12   6       18.72       18.71      8.18 o
   6 -12   6       47.34       53.56      6.83 o
   7 -12   6        1.68        7.88     15.87 o
  -6 -11   6        0.52        8.88      9.92 o
  -5 -11   6        0.19        2.05     16.17 o
  -4 -11   6       10.81       15.59      6.39 o
  -3 -11   6        1.04        8.64     12.54 o
  -2 -11   6       22.75       26.63      6.02 o
  -1 -11   6       10.77        0.05      8.01 o
   0 -11   6       65.76       65.10      6.85 o
   1 -11   6       26.11       24.03      6.06 o
   2 -11   6      265.39      232.24      9.17 o
   3 -11   6       20.40       20.43      5.54 o
   4 -11   6       40.35       37.89      6.06 o
   5 -11   6       84.00       75.11      7.02 o
   6 -11   6        0.41        9.42      9.32 o
   7 -11   6       12.23        9.44      6.57 o
   8 -11   6       46.36       39.32      8.15 o
  -7 -10   6       33.85       36.51      8.52 o
  -6 -10   6        4.08       -1.30     10.10 o
  -5 -10   6       50.60       68.44      9.57 o
  -4 -10   6       78.20       84.87     17.16 o
  -3 -10   6        0.72        4.99      5.63 o
  -2 -10   6       15.66       13.59     17.51 o
  -1 -10   6        0.82        5.41      5.40 o
   0 -10   6        2.28        3.64     10.38 o
   1 -10   6        0.27       -1.16      7.17 o
   2 -10   6      332.24      296.97      9.17 o
   3 -10   6        1.86       -2.11      5.53 o
   4 -10   6       38.12       32.33      7.55 o
   5 -10   6        1.46       -2.65      8.13 o
   6 -10   6        5.33        9.58      6.65 o
   7 -10   6       97.07      101.28      7.80 o
   8 -10   6        3.46        5.35      6.49 o
   9 -10   6        0.81       13.22      9.51 o
  -7  -9   6       18.27       12.19      9.02 o
  -6  -9   6        2.60        9.28     16.10 o
  -5  -9   6       98.64      123.56      8.25 o
  -4  -9   6       22.99       32.68      6.22 o
  -3  -9   6        6.64       13.87      6.80 o
  -2  -9   6      249.64      240.68     15.59 o
  -1  -9   6        0.07        1.93      5.08 o
   0  -9   6        0.75        0.12      6.48 o
   1  -9   6       12.89        9.45     12.44 o
   2  -9   6       44.23       47.87      5.17 o
   3  -9   6        2.97        5.64      6.24 o
   4  -9   6      154.37      141.24     12.11 o
   5  -9   6       32.42       31.55      5.54 o
   6  -9   6       19.66       24.51      5.62 o
   7  -9   6      148.97      130.23     10.94 o
   8  -9   6        5.77       -0.88      9.54 o
   9  -9   6        9.51       21.91      6.81 o
  -8  -8   6       11.31       -9.08     17.99 o
  -7  -8   6        2.46       11.20      8.64 o
  -6  -8   6        0.58        3.52      7.12 o
  -5  -8   6      130.69      174.97      8.55 o
  -4  -8   6       17.77       15.30      5.55 o
  -3  -8   6       23.01       29.72      5.49 o
  -2  -8   6      183.67      209.24     21.88 o
  -1  -8   6       39.12       41.41      5.03 o
   0  -8   6      244.58      242.74      7.63 o
   1  -8   6      162.13      162.60      6.54 o
   2  -8   6       14.64       17.00      5.96 o
   3  -8   6       99.98      101.48      5.66 o
   4  -8   6       18.63       24.54     10.66 o
   5  -8   6        0.39        1.34      5.98 o
   6  -8   6        5.31        5.89      5.55 o
   7  -8   6      394.51      390.99     35.66 o
   8  -8   6       29.81       23.93     11.18 o
   9  -8   6       55.51       56.20      9.71 o
  10  -8   6        1.30       -9.52     11.58 o
  -8  -7   6        4.20        6.56     16.98 o
  -7  -7   6        0.40       -1.92      9.44 o
  -6  -7   6       89.84      112.58      8.10 o
  -5  -7   6       49.58       66.29      6.27 o
  -4  -7   6       18.08       16.45      5.29 o
  -3  -7   6       79.70       88.46      5.88 o
  -2  -7   6      190.31      212.08      7.59 o
  -1  -7   6       23.34       25.45      4.25 o
   0  -7   6      723.69      805.35     11.62 o
   1  -7   6        1.88        3.10      5.48 o
   2  -7   6       66.83       54.95      4.42 o
   3  -7   6      581.44      551.71     27.32 o
   4  -7   6        6.08       10.54      4.04 o
   5  -7   6       18.21        7.76      5.58 o
   6  -7   6       49.08       42.55      5.24 o
   7  -7   6      194.28      183.75      9.18 o
   8  -7   6       14.79       16.82     12.62 o
   9  -7   6      207.57      234.30      9.77 o
  10  -7   6       20.55       27.48      8.79 o
  -8  -6   6        0.03       -7.74      9.33 o
  -7  -6   6        2.71       21.48      9.24 o
  -6  -6   6        1.43        0.50      8.53 o
  -5  -6   6       22.05       18.33      5.61 o
  -4  -6   6      221.14      257.75     16.48 o
  -3  -6   6       14.40       26.10      4.39 o
  -2  -6   6       77.77       79.82      6.53 o
  -1  -6   6        0.98       -4.36      6.79 o
   0  -6   6     1466.21     1557.13     20.04 o
   1  -6   6       50.16       71.06      9.01 o
   2  -6   6      482.51      511.88     23.96 o
   3  -6   6      192.61      197.60      6.06 o
   4  -6   6       53.11       52.20      4.43 o
   5  -6   6      319.42      309.58      7.91 o
   6  -6   6       11.78        7.12     11.62 o
   7  -6   6      123.99      135.75      6.69 o
   8  -6   6       29.61       36.09      5.69 o
   9  -6   6      106.84      119.39      8.44 o
  10  -6   6       51.93       52.82      7.42 o
  11  -6   6       86.03       97.57      8.87 o
  -9  -5   6       21.06       13.00      9.77 o
  -8  -5   6        0.76       -9.25      9.25 o
  -7  -5   6      114.45      147.97      8.26 o
  -6  -5   6       73.44       95.55      9.49 o
  -5  -5   6        2.36        0.53     11.75 o
  -4  -5   6      100.98      105.77      6.39 o
  -3  -5   6      323.46      373.61      8.67 o
  -2  -5   6      187.56      210.27      6.71 o
  -1  -5   6       28.89       30.45      4.78 o
   0  -5   6      635.60      701.08     16.10 o
   1  -5   6      204.14      219.06      5.97 o
   2  -5   6     1685.48     1679.03     69.33 o
   3  -5   6        0.20        5.77      3.45 o
   4  -5   6        0.20       -6.61      6.61 o
   5  -5   6      476.70      475.80     20.99 o
   6  -5   6       24.52       30.19     12.50 o
   7  -5   6      270.51      268.72      8.13 o
   8  -5   6       66.08       70.82      6.18 o
   9  -5   6       16.69       17.04     11.29 o
  10  -5   6        2.80       -4.97      8.09 o
  11  -5   6       92.12      119.15      8.59 o
  -9  -4   6       13.15       15.71     18.85 o
  -8  -4   6       12.53       18.42      6.49 o
  -7  -4   6      108.24      123.33      8.22 o
  -6  -4   6        0.12        1.66      8.14 o
  -5  -4   6       47.48       55.28      5.55 o
  -4  -4   6      748.65      876.52     12.75 o
  -3  -4   6       98.17      114.99      5.70 o
  -2  -4   6      513.01      562.48      9.17 o
  -1  -4   6       84.75      106.19      5.46 o
   0  -4   6      444.10      478.32     12.16 o
   1  -4   6       14.43       14.41      3.37 o
   2  -4   6      472.41      491.09     17.41 o
   3  -4   6       65.71       71.42      6.52 o
   4  -4   6      651.39      656.62     27.96 o
   5  -4   6       73.07       67.08      4.64 o
   6  -4   6      166.80      161.77     12.82 o
   7  -4   6      467.49      466.24     11.94 o
   8  -4   6        5.22       11.51      5.48 o
   9  -4   6       12.09       13.35      9.50 o
  10  -4   6       25.79       29.66      6.35 o
  11  -4   6       37.73       42.95      7.27 o
  -9  -3   6       25.05       40.16      7.50 o
  -8  -3   6       13.88       28.09     21.66 o
  -7  -3   6       55.25       61.87      9.11 o
  -6  -3   6        0.70        1.15      6.69 o
  -5  -3   6      115.92      133.31      7.94 o
  -4  -3   6       84.63       90.09      7.90 o
  -3  -3   6       33.63       47.60      4.37 o
  -2  -3   6     2356.94     2725.19     24.92 o
  -1  -3   6       22.16       32.04      3.61 o
   0  -3   6      633.27      709.22     15.97 o
   1  -3   6        0.44        7.57      3.19 o
   2  -3   6      271.91      280.19      5.70 o
   3  -3   6      127.92      131.95      7.96 o
   4  -3   6      626.47      639.01     16.04 o
   5  -3   6       36.16       37.19     10.64 o
   6  -3   6        6.94        3.29      5.29 o
   7  -3   6      267.70      265.80     16.30 o
   8  -3   6       37.62       41.63     10.42 o
   9  -3   6       24.86       36.49      5.56 o
  10  -3   6        8.23       -9.13      9.13 o
  11  -3   6        9.99        3.59      7.99 o
  12  -3   6       34.65       37.66      7.84 o
  -9  -2   6       63.15       71.62      9.03 o
  -8  -2   6       32.44       44.59     18.33 o
  -7  -2   6       31.96       30.04      6.31 o
  -6  -2   6        0.15        3.12      7.07 o
  -5  -2   6       87.74       95.72      6.54 o
  -4  -2   6      133.28      153.25      6.31 o
  -3  -2   6       78.30       86.94      4.78 o
  -2  -2   6      917.27     1044.45     28.12 o
  -1  -2   6      119.16      135.98      4.62 o
   0  -2   6     1523.60     1716.17     12.66 o
   1  -2   6       49.76       53.67      3.36 o
   2  -2   6       63.87       54.47      3.08 o
   3  -2   6     1113.85     1079.18     53.70 o
   4  -2   6      666.45      680.99     31.67 o
   5  -2   6      192.01      194.97      9.55 o
   6  -2   6        4.43        3.45      4.16 o
   7  -2   6      362.91      371.34      8.65 o
   8  -2   6       18.66       25.13      4.76 o
   9  -2   6      141.29      156.75     12.51 o
  10  -2   6        0.71        2.44      7.94 o
  11  -2   6        1.51        3.68     15.64 o
  12  -2   6       22.99       10.22     17.74 o
  -9  -1   6       92.86      101.86     14.14 o
  -8  -1   6        0.11      -17.50     17.50 o
  -7  -1   6        8.64       -8.13      8.13 o
  -6  -1   6       37.33       39.95      6.06 o
  -5  -1   6       11.58       17.14      4.37 o
  -4  -1   6       85.17       91.22      6.70 o
  -3  -1   6      441.76      483.91      8.90 o
  -2  -1   6      835.00      937.62     18.11 o
  -1  -1   6      195.00      236.53      5.42 o
   0  -1   6     1039.81     1244.32     33.54 o
   1  -1   6        0.21        0.43      3.51 o
   2  -1   6        8.47        3.58      2.61 o
   3  -1   6     1394.68     1462.87     72.94 o
   4  -1   6      158.48      143.77     11.31 o
   5  -1   6      278.88      259.78      6.11 o
   6  -1   6        3.72        4.10      5.00 o
   7  -1   6      316.55      362.88      9.63 o
   8  -1   6       10.46       14.32      6.04 o
   9  -1   6      334.89      383.41     10.54 o
  10  -1   6       10.07        7.80      6.43 o
  11  -1   6       15.36       18.15      6.67 o
  12  -1   6       41.24       57.62      7.97 o
  -9   0   6      114.26      120.86      9.30 o
  -8   0   6        2.19       -2.45      8.05 o
  -7   0   6       27.92       34.65      6.88 o
  -6   0   6        2.61        1.97      7.10 o
  -5   0   6       57.01       42.79      7.53 o
  -4   0   6      534.47      553.57     12.58 o
  -3   0   6      215.82      226.84      6.24 o
  -2   0   6      222.04      227.46      5.70 o
  -1   0   6      109.06      122.92      4.18 o
   0   0   6      868.48      949.09     16.65 o
   1   0   6      821.44     1030.92     18.68 o
   2   0   6      498.14      507.23      9.14 o
   3   0   6     2448.83     2567.26     84.63 o
   4   0   6      155.15      175.45      5.33 o
   5   0   6      910.72      878.23     17.15 o
   6   0   6       13.47       16.53      5.71 o
   7   0   6       61.54       64.30      4.78 o
   8   0   6       93.50       99.09      6.09 o
   9   0   6      357.15      422.05     12.23 o
  10   0   6       10.27        8.96      6.59 o
  11   0   6       35.06       35.27      7.04 o
  12   0   6        9.86       17.64      9.53 o
  -9   1   6       47.76       35.81      7.70 o
  -8   1   6        4.26       -4.92      9.64 o
  -7   1   6      161.40      137.81      8.06 o
  -6   1   6        1.55       -4.13      7.28 o
  -5   1   6       59.42       44.70      5.21 o
  -4   1   6      912.21      875.68     12.06 o
  -3   1   6       29.12       31.77      3.92 o
  -2   1   6      235.25      237.13      6.09 o
  -1   1   6        3.80        3.73      3.77 o
   0   1   6      794.57      847.32      8.55 o
   1   1   6      272.80      296.36      5.24 o
   2   1   6      715.13      717.55     24.25 o
   3   1   6       25.60       23.38      3.40 o
   4   1   6        8.56        7.72      3.36 o
   5   1   6     1096.97     1000.89     22.49 o
   6   1   6      670.24      653.47     27.96 o
   7   1   6      542.41      532.82     10.27 o
   8   1   6      247.55      263.01      7.87 o
   9   1   6       43.64       47.63      8.46 o
  10   1   6        0.09       -3.19      9.97 o
  11   1   6       60.16       66.69      7.71 o
  12   1   6        1.24       18.57      8.94 o
  -9   2   6        8.07        5.56      9.86 o
  -8   2   6       38.47       40.74     24.64 o
  -7   2   6       75.65       64.93      6.51 o
  -6   2   6       35.68       19.63      5.50 o
  -5   2   6      132.32      129.46      6.27 o
  -4   2   6      635.06      542.01      9.95 o
  -3   2   6      307.89      289.19      7.01 o
  -2   2   6     1169.49     1200.87     23.07 o
  -1   2   6      125.16      167.00     11.02 o
   0   2   6       35.58       27.93      2.81 o
   1   2   6      337.56      347.72      8.89 o
   2   2   6     1557.87     1548.31     25.03 o
   3   2   6      486.15      466.71     13.30 o
   4   2   6       91.74       68.99      3.68 o
   5   2   6      155.26      124.93      4.74 o
   6   2   6      601.82      541.91     27.61 o
   7   2   6      488.97      447.85      9.03 o
   8   2   6        8.63        6.29      4.89 o
   9   2   6      116.80      127.16      8.24 o
  10   2   6       36.71       40.91      6.46 o
  11   2   6        0.63        6.76      8.47 o
  12   2   6        3.66       -1.76      9.94 o
  -9   3   6        2.70       -5.04      9.81 o
  -8   3   6       43.32       43.45      6.84 o
  -7   3   6       10.42        7.56      6.63 o
  -6   3   6       18.27       10.14      5.40 o
  -5   3   6       30.61       25.38      6.71 o
  -4   3   6     1076.95      996.02     17.06 o
  -3   3   6       15.10       13.69      3.74 o
  -2   3   6      966.54     1024.55     34.79 o
  -1   3   6      440.52      544.32     14.88 o
   0   3   6     1489.43     1677.78     27.86 o
   1   3   6      741.49      855.86      8.85 o
   2   3   6        1.03        2.72      3.67 o
   3   3   6      252.36      214.14      4.97 o
   4   3   6      454.37      393.21      9.41 o
   5   3   6      234.32      191.05      6.37 o
   6   3   6       38.99       37.95      4.56 o
   7   3   6      534.91      444.19      9.18 o
   8   3   6       24.90       19.44      4.56 o
   9   3   6       50.51       45.88      9.25 o
  10   3   6        7.88       13.23     10.31 o
  11   3   6        0.25       -2.69     12.18 o
  12   3   6       29.52       47.55      7.28 o
  -9   4   6       15.41       17.84      8.50 o
  -8   4   6       23.88       12.46     12.23 o
  -7   4   6        0.66       -0.49      7.52 o
  -6   4   6      148.89      114.20      7.19 o
  -5   4   6        6.48        3.89      6.44 o
  -4   4   6       22.97       17.68      6.72 o
  -3   4   6       75.15       84.76      4.75 o
  -2   4   6     1982.72     2116.78     51.18 o
  -1   4   6      102.76      141.91      6.54 o
   0   4   6     1309.89     1562.52     23.00 o
   1   4   6      522.24      525.38      7.42 o
   2   4   6       79.23       78.13      3.68 o
   3   4   6     1179.54     1044.03     10.33 o
   4   4   6       39.93       29.49      3.50 o
   5   4   6      190.22      141.52      5.25 o
   6   4   6       29.45       19.22      4.16 o
   7   4   6      299.71      240.82     15.76 o
   8   4   6        0.91        3.44      5.11 o
   9   4   6      172.49      159.07      8.71 o
  10   4   6        1.51       -1.53      6.68 o
  11   4   6        5.07       -9.34      9.34 o
  12   4   6       37.98       54.50      8.09 o
  -9   5   6       25.80       17.65      9.32 o
  -8   5   6       13.18        4.47      9.92 o
  -7   5   6        7.49       13.25     11.77 o
  -6   5   6      202.22      190.31     17.69 o
  -5   5   6       15.07       13.67      4.83 o
  -4   5   6      333.64      309.89      8.32 o
  -3   5   6       67.56       77.09      8.84 o
  -2   5   6       25.47       26.01      4.04 o
  -1   5   6      526.17      562.95     13.51 o
   0   5   6     1859.97     2024.26     28.73 o
   1   5   6        2.07       11.60      6.06 o
   2   5   6        1.70        5.58      2.73 o
   3   5   6      917.99      758.50     17.50 o
   4   5   6        1.83       -2.12      4.97 o
   5   5   6     1117.63      865.78     11.04 o
   7   5   6       93.79       74.40      5.42 o
   8   5   6        1.58        4.60      5.16 o
   9   5   6      157.06      132.64      7.49 o
  10   5   6        1.63       -3.92      9.72 o
  11   5   6        4.99       -8.09     22.72 o
  12   5   6       28.16       34.62      8.30 o
  -8   6   6        3.53       -1.23      9.99 o
  -7   6   6       46.07       44.98      6.91 o
  -6   6   6      164.42      137.40     14.01 o
  -5   6   6      186.38      183.28      7.89 o
  -4   6   6      333.64      351.71      9.15 o
  -3   6   6       20.64       22.92      4.57 o
  -2   6   6      565.55      615.24     20.90 o
  -1   6   6      250.76      269.50      6.82 o
   0   6   6      302.06      340.44      7.20 o
   1   6   6      337.12      356.70      7.02 o
   2   6   6        2.16        0.54      3.50 o
   3   6   6      163.98      139.94      5.03 o
   4   6   6       55.18       43.55      4.34 o
   5   6   6      940.82      700.66     10.48 o
   6   6   6        0.25       -1.53      5.45 o
   7   6   6      132.76      103.90      6.17 o
   8   6   6       55.64       41.66      5.73 o
   9   6   6       77.52       71.92     10.41 o
  10   6   6        0.28      -14.08     14.08 o
  11   6   6       28.12       14.74      8.14 o
  -8   7   6       13.34       12.78     11.93 o
  -7   7   6      139.56      120.70      8.71 o
  -6   7   6        5.00        0.14      8.20 o
  -5   7   6       85.51       78.82      6.47 o
  -4   7   6      450.11      478.94     10.57 o
  -3   7   6      114.84      126.35      6.21 o
  -2   7   6      346.45      398.92     16.34 o
  -1   7   6      122.22      130.61      5.61 o
   0   7   6      309.53      324.71      7.34 o
   1   7   6      202.85      203.15      6.07 o
   2   7   6      136.92      123.00      5.10 o
   3   7   6        6.34        6.91      3.42 o
   4   7   6       36.07       33.03      4.72 o
   5   7   6      816.21      677.27     10.69 o
   6   7   6       92.15       77.14      5.67 o
   7   7   6       31.84        7.74      8.09 o
   8   7   6       25.17       30.93     19.12 o
   9   7   6       33.83       37.91      8.33 o
  10   7   6       17.91       13.17     10.03 o
  11   7   6       22.40       20.06     17.34 o
  -8   8   6       32.88       11.26     17.33 o
  -7   8   6       80.73       79.21      8.24 o
  -6   8   6       13.64       12.10      7.22 o
  -5   8   6        5.42       10.95      5.50 o
  -4   8   6      212.09      232.85     19.26 o
  -3   8   6       74.20       70.75      5.77 o
  -2   8   6      781.36      825.28     13.15 o
  -1   8   6        8.40        3.97      6.00 o
   0   8   6        3.09        0.10      6.67 o
   1   8   6       73.00       81.84      5.12 o
   2   8   6       88.04       83.02      5.05 o
   3   8   6      130.81      128.83      5.51 o
   4   8   6      187.40      152.86      6.08 o
   5   8   6      215.30      186.01      7.08 o
   6   8   6      155.28      126.03      6.59 o
   7   8   6      145.21      119.47      6.77 o
   8   8   6        0.14       -4.15     13.30 o
   9   8   6        4.93        9.23      5.72 o
  10   8   6       60.08       69.13      7.75 o
  11   8   6        3.14       11.67     11.06 o
  -7   9   6        0.32       -5.48     10.12 o
  -6   9   6       18.21        6.45      9.74 o
  -5   9   6        7.06        1.08      8.45 o
  -4   9   6       61.44       63.27      6.52 o
  -3   9   6       15.97        8.51     14.06 o
  -2   9   6      770.43      821.96     17.34 o
  -1   9   6       58.76       73.77      5.41 o
   0   9   6       92.73       94.36     10.68 o
   1   9   6      424.07      439.59      9.34 o
   2   9   6       11.73       17.13      4.18 o
   3   9   6      106.20       90.56      5.60 o
   4   9   6      198.77      167.02      6.89 o
   5   9   6       79.64       70.15      8.57 o
   6   9   6        0.40        7.53      6.46 o
   7   9   6       52.92       50.41      5.84 o
   8   9   6       15.04       16.64      5.78 o
   9   9   6       48.83       46.61      7.15 o
  10   9   6       40.86       54.96      7.44 o
  -7  10   6        0.05        4.57      8.14 o
  -6  10   6       55.39       53.48      8.40 o
  -5  10   6        4.61        4.19      7.36 o
  -4  10   6       17.30       15.46      7.02 o
  -3  10   6       14.68       16.87      9.44 o
  -2  10   6      190.29      201.88      7.98 o
  -1  10   6       10.71        6.66     10.07 o
   0  10   6      156.85      174.88     15.73 o
   1  10   6       56.63       57.78      5.45 o
   2  10   6        2.05        7.67      4.94 o
   3  10   6      656.20      600.84     11.44 o
   4  10   6        2.10        6.96      4.39 o
   5  10   6       47.54       52.61      7.55 o
   6  10   6       39.20       31.31      5.67 o
   7  10   6       10.76       -1.77     17.96 o
   8  10   6        0.05        2.52      8.19 o
   9  10   6       49.54       58.56     16.80 o
  10  10   6        7.74       -4.64     10.73 o
  -6  11   6       86.03       90.16     13.51 o
  -5  11   6       10.99       13.23      6.24 o
  -4  11   6       50.20       47.79      7.04 o
  -3  11   6       39.34       50.65      7.92 o
  -2  11   6       15.88        2.32      7.96 o
  -1  11   6       37.03       39.40      5.65 o
   0  11   6       56.07       56.41      5.86 o
   1  11   6       18.80       24.19      5.19 o
   2  11   6        0.64        2.63      6.21 o
   3  11   6      350.63      332.65      9.65 o
   4  11   6        8.56       13.37      5.46 o
   5  11   6      159.04      177.26      7.96 o
   6  11   6        6.18        7.45      6.18 o
   7  11   6       10.46        2.09      8.45 o
   8  11   6       17.17        6.74      9.49 o
   9  11   6       32.94       38.67      7.44 o
  -5  12   6       18.67       27.53      6.57 o
  -4  12   6      118.34      104.98     10.57 o
  -3  12   6       21.65       27.51      6.43 o
  -2  12   6       10.61        8.36      8.54 o
  -1  12   6       23.03       25.06      5.98 o
   0  12   6        2.49        1.85      7.99 o
   1  12   6        0.75        1.01      7.24 o
   2  12   6       20.51        8.64      7.64 o
   3  12   6       80.22       87.95      7.00 o
   4  12   6       97.24       94.22      6.91 o
   5  12   6      231.69      221.65     14.30 o
   6  12   6        0.13       -8.13      8.13 o
   7  12   6       11.90        7.52      7.08 o
   8  12   6       17.04       15.32      7.08 o
   9  12   6       15.31        9.88     10.40 o
  -5  13   6       13.98       18.09      7.21 o
  -4  13   6      179.10      183.84     10.48 o
  -3  13   6       14.76        9.19      9.45 o
  -2  13   6       32.19       34.80      6.82 o
  -1  13   6      130.55      127.45      8.88 o
   0  13   6        0.31        0.81      6.43 o
   1  13   6       39.87       52.85      6.31 o
   2  13   6       22.53       34.85      8.68 o
   3  13   6        6.78        8.32      6.12 o
   4  13   6       24.25       21.62      9.25 o
   5  13   6       83.14       89.55      9.88 o
   6  13   6       28.39       29.05      6.87 o
   7  13   6       62.27       66.02      8.01 o
   8  13   6       10.30       13.43      8.05 o
  -4  14   6       45.26       31.54      8.51 o
  -3  14   6       41.95       44.91      9.33 o
  -2  14   6      172.20      176.64     22.72 o
  -1  14   6        0.20       -2.12      8.87 o
   0  14   6        0.12       13.13      6.33 o
   1  14   6      251.97      261.71     19.12 o
   2  14   6        6.27       16.20      5.76 o
   3  14   6        1.10       -3.28      6.44 o
   4  14   6        3.24       -1.38      9.99 o
   5  14   6       44.48       49.90     12.50 o
   6  14   6       10.41       -3.15      9.08 o
   7  14   6       37.21       35.01      7.90 o
  -2  15   6       92.91       95.10     10.57 o
  -1  15   6        3.50        2.91     10.89 o
   0  15   6       36.28       43.67      8.28 o
   1  15   6       16.85       18.78      6.69 o
   2  15   6        2.42       -4.13      9.21 o
   3  15   6       65.25       78.41      7.91 o
   4  15   6        8.31       17.55      8.54 o
   5  15   6        2.10       19.62      5.98 o
   6  15   6        5.95        6.95      7.83 o
   0  16   6       52.55       51.78     26.27 o
   1  16   6       14.80       35.26      7.39 o
   2  16   6        0.24        3.23      9.08 o
   3  16   6       13.00        4.74     10.38 o
   4  16   6        0.57        2.08     13.79 o
  -1 -14   7        3.23       -5.69     10.32 o
   0 -14   7       10.46       -2.20     10.67 o
   1 -14   7       14.59       23.65      7.04 o
   2 -14   7        6.77       10.15     11.49 o
   3 -14   7       25.37       33.30      7.43 o
   4 -14   7       17.97       19.09      6.98 o
  -3 -13   7        7.42       15.17      7.70 o
  -2 -13   7       55.49       59.29     12.18 o
  -1 -13   7        6.19        5.05     13.97 o
   0 -13   7       58.61       58.45      7.57 o
   1 -13   7        0.10        1.78      7.65 o
   2 -13   7        0.93       -9.23      9.23 o
   3 -13   7       98.20      103.00      8.02 o
   4 -13   7        0.23       -7.48      9.57 o
   5 -13   7        4.60        4.49     10.31 o
   6 -13   7       23.74        6.52     10.92 o
  -4 -12   7       52.78       70.34      8.48 o
  -3 -12   7        3.77        7.10     12.08 o
  -2 -12   7        3.39       11.37      9.66 o
  -1 -12   7       15.60       14.38      6.47 o
   0 -12   7       85.44       78.97      7.80 o
   1 -12   7       34.02       28.68      6.37 o
   2 -12   7       25.63       29.75      6.34 o
   3 -12   7       93.43       87.76     12.66 o
   4 -12   7        6.65        2.92      8.81 o
   6 -12   7        7.40       -1.34      8.07 o
   7 -12   7        0.11        1.16      8.29 o
  -5 -11   7        3.12        5.00      9.79 o
  -4 -11   7       82.10       93.01     20.47 o
  -3 -11   7        1.08       12.87     11.02 o
  -2 -11   7       28.57       28.13      8.59 o
  -1 -11   7       43.24       30.60      6.40 o
   0 -11   7        0.73       12.42      6.33 o
   1 -11   7        1.74       12.37      6.70 o
   2 -11   7       97.08       84.44      7.35 o
   3 -11   7        9.47        8.99      6.55 o
   4 -11   7        0.78        0.40      6.40 o
   5 -11   7      131.25      114.56      8.32 o
   6 -11   7       16.62        7.95      7.62 o
   7 -11   7       26.86       16.01      9.68 o
   8 -11   7       53.43       53.68      7.82 o
  -6 -10   7        0.22       -1.07      9.22 o
  -5 -10   7        0.20        1.73      8.02 o
  -4 -10   7       44.76       56.41      7.09 o
  -3 -10   7        9.31       19.46      6.20 o
  -2 -10   7       90.01       79.78     11.29 o
  -1 -10   7       39.30       40.04      7.65 o
   0 -10   7        2.15       -3.09      7.55 o
   1 -10   7       49.01       59.65      5.98 o
   2 -10   7        3.67       -2.71      6.95 o
   3 -10   7       17.99       20.32      5.49 o
   4 -10   7       41.94       34.01      6.10 o
   5 -10   7       72.36       63.23      7.06 o
   6 -10   7       36.65       35.02      6.67 o
   7 -10   7      100.44      100.10     24.56 o
   8 -10   7       14.93        6.47      9.92 o
   9 -10   7        4.33        0.70      9.69 o
  -7  -9   7        1.64       -4.26     10.05 o
  -6  -9   7       11.51       12.71      7.86 o
  -5  -9   7       15.51       17.86      9.70 o
  -4  -9   7       31.93       35.36      6.44 o
  -3  -9   7       11.63       12.03      5.51 o
  -2  -9   7       22.73       19.42      6.92 o
  -1  -9   7        7.22        0.45      7.31 o
   0  -9   7       40.59       35.97      5.26 o
   1  -9   7      218.81      221.81      8.29 o
   2  -9   7       16.30       24.85      5.30 o
   3  -9   7       77.93       71.26     11.55 o
   4  -9   7        3.24       -2.47      6.66 o
   5  -9   7        4.96       -6.39      6.87 o
   6  -9   7       14.36       11.99      5.67 o
   7  -9   7      176.17      176.66      8.79 o
   8  -9   7        0.05       -3.47      8.88 o
   9  -9   7       14.77       10.54      7.84 o
  -7  -8   7        0.07       -0.54      9.96 o
  -6  -8   7       72.31       95.90      8.10 o
  -5  -8   7       36.97       33.22     22.61 o
  -4  -8   7       25.03       28.62      5.96 o
  -3  -8   7        2.54        0.65      7.57 o
  -2  -8   7      118.53      138.97      6.89 o
  -1  -8   7        0.21        5.91      6.13 o
   0  -8   7        2.08        4.69      6.25 o
   1  -8   7      212.33      239.93      7.93 o
   2  -8   7        3.75        5.32     14.54 o
   3  -8   7      312.27      314.02      8.85 o
   4  -8   7       15.54       14.99     11.20 o
   5  -8   7       34.26       46.12      6.80 o
   6  -8   7       24.12       22.01      9.90 o
   7  -8   7       42.26       39.49      6.61 o
   8  -8   7        3.92       -4.67      8.92 o
   9  -8   7       62.30       50.80      7.92 o
  10  -8   7        3.28       -2.31      9.48 o
  -7  -7   7       10.86       11.54      7.51 o
  -6  -7   7       64.55       68.23      8.12 o
  -5  -7   7        2.79        0.70      8.15 o
  -4  -7   7       75.79       92.78     14.82 o
  -3  -7   7       41.69       59.19      5.86 o
  -2  -7   7       19.74       15.69      4.87 o
  -1  -7   7       17.38       11.96      5.56 o
   0  -7   7      569.07      546.08     21.88 o
   1  -7   7      113.34      106.97      5.88 o
   2  -7   7      167.67      172.56      6.48 o
   3  -7   7      575.29      569.00     15.12 o
   4  -7   7        3.66        5.48      5.16 o
   5  -7   7      109.33      128.64      7.97 o
   6  -7   7       58.98       54.43      5.78 o
   7  -7   7       53.61       56.49      6.80 o
   8  -7   7       10.51        2.88      8.15 o
   9  -7   7       35.82       36.04      6.85 o
  10  -7   7        2.00        6.85     10.10 o
  -8  -6   7        6.78       -0.47     13.36 o
  -7  -6   7        4.99       10.56      6.34 o
  -6  -6   7      239.98      264.25     10.55 o
  -5  -6   7       49.82       50.53      6.76 o
  -4  -6   7       29.93       43.14      5.80 o
  -3  -6   7        9.31       12.87      5.37 o
  -2  -6   7        1.00        7.24      4.82 o
  -1  -6   7      176.88      208.35      6.83 o
   0  -6   7      290.70      309.83     15.71 o
   1  -6   7        0.41       -5.51      5.51 o
   2  -6   7       87.33       68.82      4.71 o
   3  -6   7      553.37      518.57      9.76 o
   4  -6   7       46.29       44.62      4.95 o
   5  -6   7      651.60      641.06     11.45 o
   6  -6   7       31.60       32.59      5.04 o
   7  -6   7        1.79       -2.31      7.66 o
   8  -6   7      106.11       96.03      7.46 o
   9  -6   7       48.45       54.74      7.04 o
  10  -6   7       10.72       -6.72     20.11 o
  11  -6   7        7.63        6.82      8.85 o
  -8  -5   7       15.08       23.24      9.84 o
  -7  -5   7        2.41       11.27     13.64 o
  -6  -5   7       40.78       51.10     17.43 o
  -5  -5   7        2.68        6.72      5.13 o
  -4  -5   7      765.14      870.51     13.88 o
  -3  -5   7       28.66       34.82      5.04 o
  -2  -5   7        1.64       -5.72      5.72 o
  -1  -5   7      511.44      550.43     17.17 o
   0  -5   7        8.33        3.34      4.67 o
   1  -5   7        4.22       -4.40      4.40 o
   2  -5   7       25.55       38.59      4.15 o
   3  -5   7        1.93        4.59      4.55 o
   4  -5   7       62.80       52.03      5.63 o
   5  -5   7     1262.93     1248.70     14.60 o
   6  -5   7       23.13       23.25      8.53 o
   7  -5   7       77.83       68.15      6.26 o
   8  -5   7      158.09      154.89      8.14 o
   9  -5   7        0.12       -2.30      8.47 o
  10  -5   7       28.21       34.45      7.07 o
  11  -5   7       24.43       34.70     11.06 o
  -8  -4   7       60.36       71.53     13.03 o
  -7  -4   7        3.94        4.66      9.16 o
  -6  -4   7       22.67       17.25      7.17 o
  -5  -4   7       17.67        3.18     11.02 o
  -4  -4   7       45.65       61.11     10.03 o
  -3  -4   7       29.61       37.16      4.84 o
  -2  -4   7     1134.05     1252.11     16.61 o
  -1  -4   7      436.63      468.19      8.94 o
   0  -4   7        3.00       -0.91      4.71 o
   1  -4   7      409.24      457.86      8.08 o
   2  -4   7      174.54      189.25      5.68 o
   3  -4   7        2.41       -0.39      3.98 o
   4  -4   7      235.32      232.03      7.35 o
   5  -4   7      250.60      273.64      7.36 o
   6  -4   7       59.96       57.62      5.26 o
   7  -4   7      300.89      280.00      8.45 o
   8  -4   7       22.19       19.39      5.18 o
   9  -4   7        2.44        3.97      6.39 o
  10  -4   7      124.87      139.51     11.97 o
  11  -4   7        1.00       -4.41      9.40 o
  -9  -3   7        2.35       -7.14     10.96 o
  -8  -3   7      149.66      155.02      9.94 o
  -7  -3   7        0.05       -1.75      8.86 o
  -6  -3   7       68.64       78.25      7.87 o
  -5  -3   7       10.22       10.45      5.93 o
  -4  -3   7      104.97      132.31      6.38 o
  -3  -3   7        8.65        9.76      4.88 o
  -2  -3   7       54.99       69.77      4.80 o
  -1  -3   7       39.37       40.58      3.94 o
   0  -3   7      613.83      665.60     21.68 o
   1  -3   7      851.50      918.89     10.44 o
   2  -3   7      149.13      167.21      5.10 o
   3  -3   7      198.87      221.89     11.62 o
   4  -3   7      153.79      156.52      5.55 o
   5  -3   7      194.17      190.99      6.26 o
   6  -3   7       30.06       29.70      4.35 o
   7  -3   7       71.48       85.48      5.65 o
   8  -3   7        2.99        6.38     11.34 o
   9  -3   7       91.97       86.57      6.86 o
  10  -3   7       90.63       92.02      7.76 o
  11  -3   7        5.53        9.17      6.80 o
  -9  -2   7        1.63        1.43     11.98 o
  -8  -2   7       64.89       78.22     15.43 o
  -7  -2   7        1.48        2.32      6.44 o
  -6  -2   7      172.17      169.63      8.67 o
  -5  -2   7        7.06       16.11      9.16 o
  -4  -2   7      104.98      117.46      6.18 o
  -3  -2   7      117.52      118.92      5.71 o
  -2  -2   7      507.30      592.01      9.38 o
  -1  -2   7      103.30      109.52      4.88 o
   0  -2   7       39.20       46.96      4.39 o
   1  -2   7      299.85      323.55      9.74 o
   2  -2   7        5.95       11.87      8.50 o
   3  -2   7      979.02     1034.94     10.77 o
   4  -2   7      171.43      197.68      5.65 o
   5  -2   7      192.44      197.17      6.20 o
   6  -2   7        0.48        2.24     13.95 o
   7  -2   7       31.27       37.52      4.77 o
   8  -2   7       19.96       31.32      4.89 o
   9  -2   7      143.25      163.66      7.81 o
  10  -2   7       42.49       49.54      7.05 o
  11  -2   7        0.25        4.82      9.16 o
  12  -2   7       46.70       55.02      8.48 o
  -9  -1   7       19.50        6.23      9.16 o
  -8  -1   7       40.43       35.15      7.88 o
  -7  -1   7       15.15       15.28      9.31 o
  -6  -1   7      116.55      116.81      7.16 o
  -5  -1   7        4.31       -1.95      6.72 o
  -4  -1   7      130.76      126.17      6.06 o
  -3  -1   7      288.46      312.90      7.66 o
  -2  -1   7       43.52       57.65      4.25 o
  -1  -1   7        1.92       -1.73      7.01 o
   0  -1   7     1168.97     1330.09     12.29 o
   1  -1   7      893.32      957.30     14.91 o
   2  -1   7       41.56       51.97      4.32 o
   3  -1   7     1293.79     1324.99     16.65 o
   4  -1   7      185.65      181.47      5.33 o
   5  -1   7      594.90      617.01      9.41 o
   6  -1   7       21.16       20.67      4.91 o
   7  -1   7        2.26       11.84      6.06 o
   8  -1   7        6.34       -0.73      6.69 o
   9  -1   7      165.33      185.49     15.78 o
  10  -1   7        1.08        5.97     10.40 o
  11  -1   7        0.11       -8.18     10.51 o
  12  -1   7       37.84       57.06      8.21 o
  -9   0   7        6.67       10.04      8.35 o
  -8   0   7        5.82       22.83      6.00 o
  -7   0   7        5.07        5.56      6.75 o
  -6   0   7      208.40      201.74     15.39 o
  -5   0   7       27.98       29.10      8.64 o
  -4   0   7      244.78      259.17     10.89 o
  -3   0   7      136.12      137.85      5.92 o
  -2   0   7       64.92       74.32      4.30 o
  -1   0   7      146.65      153.64      5.00 o
   0   0   7      192.55      227.44      5.79 o
   1   0   7        0.35       -2.65      3.66 o
   2   0   7      649.16      639.06     12.41 o
   3   0   7     1082.99     1136.94     16.43 o
   4   0   7        0.75        4.80      5.19 o
   5   0   7     1483.39     1478.94     13.66 o
   6   0   7      118.99      117.82      5.41 o
   7   0   7        1.04        7.10      4.66 o
   8   0   7      145.36      145.04      6.85 o
   9   0   7       67.42       72.87      6.53 o
  10   0   7        3.07       -0.34      6.65 o
  11   0   7        5.18        9.18      7.88 o
  12   0   7       11.67       20.26     11.44 o
  -9   1   7        0.42      -11.33     11.33 o
  -8   1   7        7.33       -4.26      9.90 o
  -7   1   7       17.08       11.23     15.41 o
  -6   1   7       40.42       38.72      8.39 o
  -5   1   7        0.33       -2.49      6.19 o
  -4   1   7      834.19      826.11     12.32 o
  -3   1   7       24.72       22.66      4.18 o
  -2   1   7       44.63       50.98      3.99 o
  -1   1   7      312.19      326.59      6.64 o
   0   1   7       16.01       21.52     10.44 o
   1   1   7      147.74      145.36      4.45 o
   2   1   7      225.84      261.40      8.83 o
   3   1   7       42.26       49.22      3.53 o
   4   1   7       61.20       56.65      5.98 o
   5   1   7     1219.51     1163.22     18.86 o
   6   1   7        5.09       -4.12      5.74 o
   7   1   7      113.48      120.98      5.90 o
   8   1   7      355.21      358.31      9.34 o
   9   1   7        6.16       13.89      5.12 o
  10   1   7       65.98       68.54      7.25 o
  11   1   7        2.97        9.48      6.45 o
  12   1   7        2.84        1.58     10.08 o
  -9   2   7        5.50       -3.28     14.67 o
  -8   2   7       59.10       49.18      7.75 o
  -7   2   7        3.86       -9.38      9.38 o
  -6   2   7       22.29       24.42      5.63 o
  -5   2   7       72.56       53.45      5.90 o
  -4   2   7      269.80      246.12      8.48 o
  -3   2   7        0.22        5.70      5.05 o
  -2   2   7      398.05      418.87     12.28 o
  -1   2   7      384.42      407.87     12.05 o
   0   2   7       45.55       56.53      6.19 o
   1   2   7     2028.75     2235.05     31.83 o
   2   2   7       45.58       59.81      3.48 o
   3   2   7      592.39      624.57     22.07 o
   4   2   7      103.22       96.66      4.47 o
   5   2   7      427.68      384.46      7.46 o
   6   2   7        1.74        6.67      4.95 o
   7   2   7      241.69      233.57     14.72 o
   8   2   7       60.98       64.90      6.78 o
   9   2   7        0.15       -4.98      7.61 o
  10   2   7      172.21      182.11     16.39 o
  11   2   7        2.90        4.61      9.03 o
  12   2   7       16.20       22.45      7.23 o
  -9   3   7        6.59       -2.75     11.05 o
  -8   3   7       98.08       81.95      9.71 o
  -7   3   7        1.53       -8.16      8.16 o
  -6   3   7       97.41       89.86      6.73 o
  -5   3   7       80.30       64.12      6.05 o
  -4   3   7        7.84        5.83      4.98 o
  -3   3   7       22.19       27.12      5.50 o
  -2   3   7      228.57      250.96      6.69 o
  -1   3   7      135.58      158.66      5.17 o
   0   3   7      740.73      852.06     13.51 o
   1   3   7     2734.86     3068.95     74.70 o
   2   3   7      190.58      217.42      7.09 o
   3   3   7      286.80      277.27      6.04 o
   4   3   7       23.06       18.87      4.27 o
   5   3   7        2.08       -4.67      4.89 o
   6   3   7       91.49       73.18      4.92 o
   7   3   7      250.36      240.08      7.46 o
   8   3   7        4.43        0.43      6.32 o
   9   3   7       35.06       26.54     12.27 o
  10   3   7      127.52      134.05      8.34 o
  11   3   7       30.59       35.90     11.93 o
  12   3   7       43.56       60.27      7.97 o
  -8   4   7       79.23       51.14      8.42 o
  -7   4   7        7.00       -3.53      8.87 o
  -6   4   7      333.23      300.92     10.00 o
  -5   4   7        7.17        6.40      7.09 o
  -4   4   7       12.18        7.71      5.19 o
  -3   4   7      185.07      192.00     12.44 o
  -2   4   7        5.41       10.60      3.59 o
  -1   4   7       20.56       32.34      8.59 o
   0   4   7      760.00      873.62     12.67 o
   1   4   7     1868.25     1995.57     64.86 o
   2   4   7        8.55        9.11     10.45 o
   3   4   7      540.59      506.46     26.40 o
   4   4   7        4.67       -0.87      5.49 o
   5   4   7      884.20      742.16     10.41 o
   6   4   7       73.33       67.36      4.91 o
   7   4   7        0.16       -5.26      6.35 o
   8   4   7        5.11       12.79      6.87 o
   9   4   7       68.39       63.91      6.98 o
  10   4   7       28.79       23.42      6.34 o
  11   4   7        0.05       -7.22      9.78 o
  12   4   7       64.15      101.28     12.76 o
  -8   5   7       28.90       22.00      8.48 o
  -7   5   7        2.06       -5.91      9.00 o
  -6   5   7      280.99      252.54      9.66 o
  -5   5   7       18.87        9.03     18.54 o
  -4   5   7       74.73       82.76      6.19 o
  -3   5   7       60.52       59.49      5.07 o
  -2   5   7       88.90       93.38      5.71 o
  -1   5   7      442.57      499.50      8.68 o
   0   5   7       42.66       50.87      5.54 o
   1   5   7      301.90      322.60      6.79 o
   2   5   7       10.14        4.01      3.79 o
   3   5   7      723.63      673.85     41.07 o
   4   5   7       60.32       41.85      4.12 o
   5   5   7      801.25      657.33     11.10 o
   6   5   7      232.42      189.56      6.75 o
   7   5   7       76.49       70.57      5.35 o
   8   5   7        2.54        0.37      6.42 o
   9   5   7       30.27       34.98      5.82 o
  10   5   7        7.78       19.24      5.74 o
  11   5   7        5.15        4.30     14.59 o
  12   5   7       31.75       49.33      8.64 o
  -8   6   7       19.63       24.21     17.46 o
  -7   6   7        7.41       -4.25      9.65 o
  -6   6   7      178.23      154.35     11.95 o
  -5   6   7      100.83       89.82      6.90 o
  -4   6   7      106.06      116.10      6.59 o
  -3   6   7       32.03       20.44      5.04 o
  -2   6   7       10.09        8.22      8.80 o
  -1   6   7       23.61       32.80      7.53 o
   0   6   7      660.17      691.86     10.03 o
   1   6   7      389.41      395.93     10.07 o
   2   6   7       10.99        3.84      5.42 o
   3   6   7      252.78      223.59      8.35 o
   4   6   7       16.44       16.17      3.94 o
   5   6   7     1162.59     1004.33     25.91 o
   6   6   7       44.95       43.17      4.56 o
   7   6   7        0.61        1.97      6.40 o
   8   6   7       22.50       20.78      7.81 o
   9   6   7       32.18       25.94      6.08 o
  10   6   7       13.32       11.63      7.42 o
  11   6   7       26.33       45.11      7.59 o
  -8   7   7       20.56       20.50      7.39 o
  -7   7   7       23.19       30.12      8.88 o
  -6   7   7       97.53       92.35      7.79 o
  -5   7   7        6.43        1.66      8.90 o
  -4   7   7      302.81      317.92      9.35 o
  -3   7   7        1.94        1.01      6.21 o
  -2   7   7       50.92       62.78      5.22 o
  -1   7   7      258.67      276.16      7.77 o
   0   7   7      275.23      300.33      7.72 o
   1   7   7       58.27       56.15      9.48 o
   2   7   7      684.10      631.32     26.58 o
   3   7   7       43.28       49.20      4.60 o
   4   7   7        4.07       13.56      3.82 o
   5   7   7      871.69      747.80     31.14 o
   6   7   7        0.89        5.72      4.66 o
   7   7   7       42.89       27.34      5.49 o
   8   7   7       41.85       42.78     20.16 o
   9   7   7        1.77       -8.73      8.73 o
  10   7   7       48.69       41.52      7.70 o
  11   7   7       19.38       26.20      6.98 o
  -7   8   7        5.53        7.18      9.18 o
  -6   8   7        1.00        5.18      8.77 o
  -5   8   7       15.33       19.10      5.90 o
  -4   8   7      264.47      259.19      9.13 o
  -3   8   7        1.99        0.15      7.24 o
  -2   8   7      482.43      509.26     10.73 o
  -1   8   7      116.37      115.79      6.17 o
   0   8   7       19.14       25.05      4.46 o
   1   8   7      475.19      490.38     28.08 o
   2   8   7       47.63       42.90      4.58 o
   3   8   7      226.71      219.00     21.56 o
   4   8   7      300.35      293.02      7.88 o
   5   8   7       99.03       97.51      6.83 o
   6   8   7        0.25        5.45      5.00 o
   7   8   7      111.14       91.88      6.72 o
   8   8   7        5.25       -4.53      8.19 o
   9   8   7        0.20       -8.49      8.49 o
  10   8   7      126.14      157.46     10.42 o
  11   8   7        0.22       -0.61     11.71 o
  -7   9   7        5.47        6.58     10.35 o
  -6   9   7       35.44       23.00      7.16 o
  -5   9   7       41.63       45.90      8.68 o
  -4   9   7       10.02       13.14      5.98 o
  -3   9   7       60.26       69.94      9.02 o
  -2   9   7      457.95      462.47     10.88 o
  -1   9   7        0.25       -6.08      6.76 o
   0   9   7       50.26       43.12      5.29 o
   1   9   7      601.84      609.59     11.21 o
   2   9   7        0.68        2.34      7.68 o
   3   9   7      282.93      273.04     11.75 o
   4   9   7       14.88        7.38      9.70 o
   5   9   7       76.45       74.35      5.83 o
   6   9   7       75.03       92.75      6.53 o
   7   9   7       19.05       14.20      8.66 o
   8   9   7        2.49        3.85      6.26 o
   9   9   7        8.50        8.52      7.08 o
  10   9   7       71.09       78.83      8.44 o
  -6  10   7       51.24       43.65      7.75 o
  -5  10   7        8.01       17.85      5.93 o
  -4  10   7        2.67        4.32      8.10 o
  -3  10   7      168.25      168.29      8.58 o
  -2  10   7        5.42        6.71      5.94 o
  -1  10   7        9.82       12.27      4.84 o
   0  10   7       92.64       89.50      6.20 o
   1  10   7      141.47      152.71      6.92 o
   2  10   7       13.18       16.79      6.05 o
   3  10   7      409.50      416.96     18.00 o
   4  10   7        0.63       -1.13      8.41 o
   5  10   7       40.56       36.85      5.85 o
   6  10   7      109.12      117.04      8.87 o
   7  10   7        6.39        4.83     11.34 o
   8  10   7       11.18        1.77      9.39 o
   9  10   7       14.35       10.29      9.52 o
  10  10   7       30.82       29.10      8.24 o
  -6  11   7       58.76       66.18      8.66 o
  -5  11   7        1.71       -1.98      9.03 o
  -4  11   7        3.82        0.13      9.25 o
  -3  11   7      108.86      111.43      8.06 o
  -2  11   7       12.21       12.58      6.60 o
  -1  11   7       83.49       90.20      6.99 o
   0  11   7        0.75       -7.04      7.04 o
   1  11   7      113.84      120.12      7.13 o
   2  11   7       16.40        0.17      8.18 o
   3  11   7      250.36      249.02     15.78 o
   4  11   7       32.44       40.99      7.85 o
   5  11   7       54.32       52.48      8.02 o
   6  11   7       41.03       47.77     10.33 o
   7  11   7        7.11        6.74      9.28 o
   8  11   7       41.89       50.30      7.33 o
   9  11   7        1.00        7.67      7.58 o
  -5  12   7        0.04       -0.52      9.33 o
  -4  12   7       31.83       38.33      7.12 o
  -3  12   7        7.76        9.07      7.60 o
  -2  12   7       29.24       18.93      6.88 o
  -1  12   7      108.28      107.78     12.03 o
   0  12   7       11.39        2.86      6.20 o
   1  12   7      118.62      119.94     14.38 o
   2  12   7       13.40       11.05      6.26 o
   3  12   7      115.32      120.17     23.22 o
   4  12   7       59.26       57.57      6.52 o
   5  12   7      129.18      125.62     10.59 o
   6  12   7        4.68       12.84      7.81 o
   7  12   7        6.61        9.38      8.80 o
   8  12   7       28.59       31.67      7.71 o
   9  12   7        0.46       11.88      9.69 o
  -4  13   7       84.79       94.67      9.03 o
  -3  13   7        0.15      -15.98     15.98 o
  -2  13   7        0.54        3.23     12.33 o
  -1  13   7       81.29       77.39      8.29 o
   0  13   7       31.55       35.54      9.07 o
   1  13   7       59.13       70.32     12.10 o
   2  13   7        7.01       -1.11      8.30 o
   3  13   7       36.11       36.35      7.48 o
   4  13   7       13.81        5.71      7.48 o
   5  13   7      101.05      114.74      8.18 o
   6  13   7        0.85       -1.60      8.95 o
   7  13   7       37.44       54.46      7.42 o
   8  13   7        8.53       11.74     10.32 o
  -3  14   7        3.57       -7.50      9.93 o
  -2  14   7       78.28       84.40     13.21 o
  -1  14   7       44.11       46.66      6.92 o
   0  14   7       20.78       12.12     11.15 o
   1  14   7      108.54      111.62      8.77 o
   2  14   7        0.36        1.33      6.67 o
   3  14   7        0.49       -4.46      8.53 o
   4  14   7        5.59        3.77      8.71 o
   5  14   7       27.54       30.03      7.32 o
   6  14   7        0.36        2.58      8.70 o
   7  14   7       56.64       80.19      8.40 o
  -1  15   7        1.07        1.52      8.89 o
   0  15   7       18.87       19.97     20.51 o
   1  15   7       97.71       97.59      8.89 o
   2  15   7       13.47       10.13      7.04 o
   3  15   7       16.22       13.38      8.11 o
   4  15   7        9.50       10.35      8.34 o
   5  15   7        2.45        2.11     10.12 o
   2  16   7        0.02       -9.65     24.25 o
   1 -14   8       31.52       31.24      7.61 o
   2 -14   8       14.87       17.67      7.25 o
  -2 -13   8        0.31        8.35      8.13 o
  -1 -13   8        1.18        3.43      7.61 o
   0 -13   8       34.79       47.32      7.42 o
   1 -13   8       14.75       11.39      7.92 o
   2 -13   8        8.01        9.05      7.25 o
   3 -13   8       87.54       76.93      8.25 o
   4 -13   8        1.88       -9.45      9.45 o
   5 -13   8        0.63       10.13      7.40 o
  -3 -12   8       21.11       37.93      6.92 o
  -2 -12   8        1.66        6.94      9.90 o
  -1 -12   8       20.75       35.44      6.51 o
   0 -12   8        3.22        6.30      8.50 o
   1 -12   8        3.93        1.21     14.04 o
   2 -12   8       16.64       20.56      6.35 o
   3 -12   8      104.26       87.73      7.97 o
   4 -12   8       17.53       23.74      6.69 o
   5 -12   8       61.27       45.21      7.26 o
   6 -12   8        5.70        0.10      9.53 o
  -4 -11   8       68.24       72.20     10.45 o
  -3 -11   8        0.74        4.86      8.68 o
  -2 -11   8        2.21       -9.13      9.13 o
  -1 -11   8       67.65       67.63      7.29 o
   0 -11   8        0.19        0.73      9.44 o
   1 -11   8       51.88       42.53     12.76 o
   2 -11   8       15.82        7.26      7.36 o
   3 -11   8       31.82       32.87      6.50 o
   4 -11   8        4.30       -6.05     14.32 o
   5 -11   8      154.88      145.86     13.84 o
   6 -11   8        6.55       -8.89      8.89 o
   7 -11   8        8.01       14.59      8.23 o
  -5 -10   8        4.11        3.73      9.41 o
  -4 -10   8       51.88       54.63      7.36 o
  -3 -10   8        2.48       11.26      5.92 o
  -2 -10   8       14.48       12.49      6.68 o
  -1 -10   8       17.37       17.54      5.96 o
   0 -10   8       44.71       51.94      9.35 o
   1 -10   8      184.16      191.02      8.72 o
   2 -10   8        0.55        2.41     16.52 o
   3 -10   8       14.64       -5.81      8.40 o
   4 -10   8       12.87        4.56      8.27 o
   5 -10   8       80.73       68.60      7.24 o
   6 -10   8        0.21        0.46     12.59 o
   7 -10   8       78.41       71.21      7.88 o
   8 -10   8       23.42       22.07      7.01 o
  -6  -9   8        4.40        5.10      7.91 o
  -5  -9   8       17.97        2.55      9.74 o
  -4  -9   8       53.96       42.65      7.34 o
  -3  -9   8        4.56       -8.37      8.37 o
  -2  -9   8       28.64       25.50     13.08 o
  -1  -9   8        3.51        6.78      5.28 o
   0  -9   8        0.80       -0.86      5.52 o
   1  -9   8      239.87      251.81      9.07 o
   2  -9   8       79.56       94.95      7.71 o
   3  -9   8       47.46       33.28      6.23 o
   4  -9   8       13.25        8.81      5.50 o
   5  -9   8        8.12       -0.61      7.59 o
   6  -9   8        4.24       16.66     12.18 o
   7  -9   8       70.88       58.48      7.25 o
   8  -9   8       14.27       17.52     10.48 o
   9  -9   8        5.58        1.25     10.37 o
  -6  -8   8       25.43       25.71      7.42 o
  -5  -8   8        6.00        9.70      6.42 o
  -4  -8   8        4.40        9.19      6.26 o
  -3  -8   8       27.46       30.90      6.12 o
  -2  -8   8       39.69       35.13      5.85 o
  -1  -8   8       24.52       35.94      6.62 o
   0  -8   8       73.97       64.31      8.92 o
   1  -8   8      343.39      347.60      9.58 o
   2  -8   8      136.55      125.07      7.28 o
   3  -8   8       57.42       64.41      7.39 o
   4  -8   8        1.90        5.67      5.46 o
   5  -8   8        3.51       -6.00      8.20 o
   6  -8   8       70.11       70.73      6.61 o
   7  -8   8       14.20       23.52      5.67 o
   8  -8   8        4.72        5.52      8.49 o
   9  -8   8        9.54       15.98      6.79 o
  10  -8   8       20.89        6.53     11.15 o
  -7  -7   8        0.17       -0.67     17.13 o
  -6  -7   8       75.10       75.62      8.75 o
  -5  -7   8        0.56       -3.35      8.12 o
  -4  -7   8        6.88        8.19     11.44 o
  -3  -7   8       69.54       77.93      6.37 o
  -2  -7   8        6.12        3.75      6.80 o
  -1  -7   8       53.15       48.20      5.67 o
   0  -7   8      164.45      154.94      6.85 o
   1  -7   8      335.18      335.14     12.41 o
   2  -7   8        0.44       -4.66      5.03 o
   3  -7   8      368.80      350.72     18.73 o
   4  -7   8       79.05       62.31      5.70 o
   5  -7   8        2.72        4.34      6.47 o
   6  -7   8      139.91      139.09      7.28 o
   7  -7   8       16.19       12.41     10.72 o
   8  -7   8       44.91       44.04      6.52 o
   9  -7   8       16.76       10.30      8.42 o
  10  -7   8        5.80       -5.51     10.02 o
  -7  -6   8        3.25       10.17      9.10 o
  -6  -6   8       74.04       96.40      8.04 o
  -5  -6   8        3.05        7.61      6.75 o
  -4  -6   8      132.37      145.68     10.16 o
  -3  -6   8       62.06       66.87      6.22 o
  -2  -6   8       89.32       88.59      7.87 o
  -1  -6   8      265.29      273.52     11.47 o
   0  -6   8       46.89       47.15      5.16 o
   1  -6   8      216.83      207.70      8.72 o
   2  -6   8        5.72        4.14      6.08 o
   3  -6   8      300.00      297.76      8.08 o
   4  -6   8        0.44       -6.43      6.43 o
   5  -6   8      426.95      407.20      9.48 o
   6  -6   8       62.55       68.15      5.93 o
   7  -6   8       79.11       79.35      6.29 o
   8  -6   8      147.47      134.74      7.97 o
   9  -6   8        8.99        0.22      8.70 o
  10  -6   8       14.56       11.33     16.21 o
  -8  -5   8       25.55       31.68      7.91 o
  -7  -5   8        9.36        5.82      7.99 o
  -6  -5   8       15.17       24.67      7.06 o
  -5  -5   8       21.52       28.33      5.66 o
  -4  -5   8       90.48      104.26      6.92 o
  -3  -5   8       27.56       28.11      8.88 o
  -2  -5   8       23.56       33.12      4.71 o
  -1  -5   8      519.02      538.38     10.08 o
   0  -5   8      205.67      213.19      8.33 o
   1  -5   8      527.61      523.68      9.49 o
   2  -5   8      104.33      102.33      5.24 o
   3  -5   8       94.94       97.44      5.26 o
   4  -5   8        2.19       -1.87      5.61 o
   5  -5   8      601.51      587.08     12.60 o
   6  -5   8       51.40       48.47      5.42 o
   7  -5   8        5.17       11.39      5.76 o
   8  -5   8      201.27      203.50     13.12 o
   9  -5   8       42.23       47.36      7.88 o
  10  -5   8       64.38       61.10      7.61 o
  11  -5   8        0.37        1.06      9.66 o
  -8  -4   8       76.11       94.05      9.21 o
  -7  -4   8        2.18       -9.28      9.28 o
  -6  -4   8       23.53       19.61      8.16 o
  -5  -4   8        4.22       -5.57     12.31 o
  -4  -4   8      134.68      153.84      7.17 o
  -3  -4   8        1.23        6.89     11.23 o
  -2  -4   8       21.42       21.60      4.69 o
  -1  -4   8      164.35      178.96      6.39 o
   0  -4   8       91.17      104.05     16.87 o
   1  -4   8     1180.41     1247.54     32.62 o
   2  -4   8      158.59      165.51      5.88 o
   3  -4   8      134.47      135.10      7.26 o
   4  -4   8      265.67      231.51     11.62 o
   5  -4   8      348.50      322.91      8.15 o
   6  -4   8        0.28       -6.17      6.17 o
   7  -4   8       94.42       97.74      9.94 o
   8  -4   8       80.88       84.16     13.07 o
   9  -4   8        9.50        7.08      6.45 o
  10  -4   8      187.86      208.57      9.76 o
  11  -4   8        1.80        9.54      8.81 o
  -8  -3   8       79.51       88.49      8.55 o
  -7  -3   8        6.22        9.91      7.08 o
  -6  -3   8       54.70       68.83      6.64 o
  -5  -3   8       10.89       11.35      6.53 o
  -4  -3   8      117.83      119.86      6.56 o
  -3  -3   8      274.66      292.25     14.21 o
  -2  -3   8      470.46      507.31      9.73 o
  -1  -3   8        4.71        2.55      4.65 o
   0  -3   8      957.51     1012.41     21.57 o
   1  -3   8      872.53      906.73     11.76 o
   2  -3   8      214.87      211.77      6.17 o
   3  -3   8      309.10      314.66      9.97 o
   4  -3   8        4.95        1.90      5.16 o
   5  -3   8       66.43       58.92      4.75 o
   6  -3   8      147.72      146.25      6.41 o
   7  -3   8      105.67      102.87      6.11 o
   8  -3   8        4.64       -2.10      7.03 o
   9  -3   8       20.65       22.22      5.91 o
  10  -3   8      121.40      139.74      9.33 o
  11  -3   8        9.84        4.01      9.23 o
  -8  -2   8       84.07       68.80      8.88 o
  -7  -2   8       37.03       44.81      6.67 o
  -6  -2   8       46.46       41.63      6.93 o
  -5  -2   8        1.32       -1.37      6.96 o
  -4  -2   8       81.87       82.38      6.09 o
  -3  -2   8      355.21      384.59      8.76 o
  -2  -2   8      112.70      114.30      5.52 o
  -1  -2   8      189.71      212.22      6.26 o
   0  -2   8      453.75      460.04     15.38 o
   1  -2   8     1073.28     1167.37     32.37 o
   2  -2   8      554.46      622.84      8.94 o
   3  -2   8      493.43      501.21      8.42 o
   4  -2   8       49.44       48.65      4.02 o
   5  -2   8        1.07        2.23      4.82 o
   6  -2   8      157.80      165.36      6.19 o
   7  -2   8        1.02       -5.84      5.84 o
   8  -2   8       32.71       43.58      5.60 o
   9  -2   8       87.93      101.93     10.86 o
  10  -2   8       43.78       50.91      6.82 o
  11  -2   8        3.92       16.21      7.61 o
  12  -2   8       24.52       30.00      7.66 o
  -8  -1   8       33.80       31.98      7.48 o
  -7  -1   8        2.51        1.24      8.41 o
  -6  -1   8      203.75      213.78     17.82 o
  -5  -1   8       38.46       45.51      5.70 o
  -4  -1   8       37.03       34.56      5.43 o
  -3  -1   8      442.49      460.35      9.51 o
  -2  -1   8        4.67        3.60      4.25 o
  -1  -1   8       22.74       29.39      6.41 o
   0  -1   8        8.29        3.60      4.07 o
   1  -1   8     1230.76     1331.77     27.48 o
   2  -1   8      942.20      971.08     20.76 o
   3  -1   8     1148.59     1226.51     12.31 o
   4  -1   8      123.00      142.34      5.20 o
   5  -1   8        6.96        5.19      4.90 o
   6  -1   8      225.64      235.27      6.99 o
   7  -1   8       30.32       30.19      4.85 o
   8  -1   8      139.83      154.09      7.08 o
   9  -1   8       30.47       28.72      6.46 o
  10  -1   8       16.80       24.42      6.13 o
  11  -1   8        1.45       -0.72     20.77 o
  12  -1   8       15.95       31.96      7.38 o
  -8   0   8        7.06        5.05      9.94 o
  -7   0   8        0.25       -8.07      8.37 o
  -6   0   8       70.68       71.72      6.87 o
  -5   0   8        6.73        5.67      5.57 o
  -4   0   8      353.81      330.86      9.14 o
  -3   0   8      238.15      248.73      7.35 o
  -2   0   8      122.82      108.31      5.51 o
  -1   0   8      314.24      333.04     13.76 o
   0   0   8        8.27        6.01      3.43 o
   1   0   8      536.47      576.92      8.35 o
   2   0   8      549.92      592.15      8.53 o
   3   0   8      431.06      465.76      7.71 o
   4   0   8       18.25       21.07      4.19 o
   5   0   8      200.24      204.30      6.16 o
   6   0   8      378.86      353.89     13.14 o
   7   0   8       68.53       72.48      5.21 o
   8   0   8      411.20      421.00     10.22 o
   9   0   8        0.23       -0.59      6.21 o
  10   0   8       29.28       36.83      6.53 o
  11   0   8        4.35        3.27      9.47 o
  12   0   8        7.61       11.93      7.23 o
  -8   1   8       19.54       21.25      7.08 o
  -7   1   8       35.77       33.57      9.28 o
  -6   1   8       26.02       27.32      5.78 o
  -5   1   8        1.51       -0.99      7.19 o
  -4   1   8       96.20      113.69      6.00 o
  -3   1   8       83.70       86.28      5.45 o
  -2   1   8       16.09       20.58      3.95 o
  -1   1   8      482.11      503.14      8.58 o
   0   1   8      400.75      486.06     14.36 o
   1   1   8     1188.62     1327.66     20.03 o
   2   1   8     1212.78     1329.01     14.62 o
   3   1   8       53.18       40.84      3.89 o
   4   1   8        5.94        0.21      5.78 o
   5   1   8       95.01       91.85      4.98 o
   6   1   8      261.93      238.35     12.44 o
   7   1   8        3.63       -6.19      6.19 o
   8   1   8      542.84      556.86     11.40 o
   9   1   8       99.59       94.71      7.27 o
  10   1   8      134.23      144.34      8.42 o
  11   1   8        3.56        9.59      6.39 o
  12   1   8        3.10       12.73      9.37 o
  -8   2   8       41.95       40.61      7.90 o
  -7   2   8       14.46        8.83      9.22 o
  -6   2   8       24.24       17.88      6.07 o
  -5   2   8      182.58      156.81      7.66 o
  -4   2   8       37.01       47.65      4.88 o
  -3   2   8       35.91       35.51      4.55 o
  -2   2   8        6.59       11.22      3.51 o
  -1   2   8      242.01      251.97      6.40 o
   0   2   8      826.22      935.29     18.85 o
   1   2   8     2382.29     2665.28     47.68 o
   2   2   8       21.89       12.82      7.94 o
   3   2   8        1.05        2.68      3.61 o
   4   2   8      333.86      323.30     10.57 o
   5   2   8       14.53       11.76      3.91 o
   6   2   8      237.55      208.04      6.61 o
   7   2   8       82.88       87.32      5.45 o
   8   2   8      205.00      198.01     13.38 o
   9   2   8       63.11       58.93      6.40 o
  10   2   8      218.79      235.69      9.81 o
  11   2   8       15.39       -1.95      8.16 o
  12   2   8       17.23       23.09     14.68 o
  -8   3   8       84.39       85.49     12.14 o
  -7   3   8        0.54       -9.35      9.35 o
  -6   3   8       68.21       56.50      6.88 o
  -5   3   8      138.40      123.44      8.28 o
  -4   3   8        5.85       15.93     11.54 o
  -3   3   8      584.17      559.53     10.31 o
  -2   3   8       38.33       29.83      4.52 o
  -1   3   8      270.18      285.57      6.92 o
   0   3   8      365.40      374.98      7.63 o
   1   3   8     1433.26     1629.51     28.76 o
   2   3   8      327.12      350.76     13.73 o
   3   3   8      432.27      409.37      7.49 o
   4   3   8       18.08       17.91      3.68 o
   5   3   8       22.07       26.64      4.40 o
   6   3   8      663.38      579.19     10.21 o
   7   3   8       56.31       57.83      5.16 o
   8   3   8       21.78       26.21      5.06 o
   9   3   8        0.89        3.95      5.80 o
  10   3   8      144.42      150.42      9.97 o
  11   3   8       13.03        4.53      7.83 o
  12   3   8       41.00       48.59     10.86 o
  -8   4   8       44.59       38.16      7.57 o
  -7   4   8        1.28       -6.23     11.80 o
  -6   4   8      169.07      153.57      8.40 o
  -5   4   8       15.06       19.36      5.30 o
  -4   4   8       10.24       14.54      4.95 o
  -3   4   8      737.38      733.51     27.75 o
  -2   4   8       26.07       19.09      4.34 o
  -1   4   8      815.55      877.33     29.67 o
   0   4   8       11.09       10.76      3.73 o
   1   4   8     1179.81     1241.99     13.27 o
   2   4   8      272.54      286.91      6.54 o
   3   4   8      577.82      568.73      8.82 o
   4   4   8       82.41       78.72      4.44 o
   5   4   8       10.16        4.67      5.55 o
   6   4   8      554.24      477.65     24.36 o
   7   4   8        8.22       -3.41      5.10 o
   8   4   8       34.38       39.19      5.44 o
   9   4   8        4.73        7.09      7.80 o
  10   4   8       25.39       27.79      6.33 o
  11   4   8        0.04       -3.04      9.08 o
  12   4   8       38.48       51.31     10.06 o
  -8   5   8       37.39       33.93      8.58 o
  -7   5   8        4.15       -9.40      9.40 o
  -6   5   8      107.52       97.99     11.23 o
  -5   5   8       10.53        7.61      6.43 o
  -4   5   8        6.46        7.72      7.46 o
  -3   5   8      426.64      435.99     10.03 o
  -2   5   8        0.40        4.38      5.39 o
  -1   5   8      853.12      918.43     11.97 o
   0   5   8       29.96       32.89      8.64 o
   1   5   8      672.83      707.04     16.64 o
   2   5   8        6.80       -0.87      4.75 o
   3   5   8      925.16      896.47     33.48 o
   4   5   8       90.73       86.17      4.68 o
   5   5   8      122.22      107.15      5.42 o
   6   5   8      236.10      205.14      7.11 o
   7   5   8       23.25       19.07      7.27 o
   8   5   8       73.59       69.28      6.92 o
   9   5   8       32.32       26.67      5.96 o
  10   5   8       13.34       17.86     18.11 o
  11   5   8       15.09       10.49      8.13 o
  12   5   8        8.80       19.28     13.36 o
  -7   6   8        7.23        0.63      9.83 o
  -6   6   8      108.20       99.06      7.99 o
  -5   6   8       65.76       64.90      6.53 o
  -4   6   8       15.71       14.00      8.58 o
  -3   6   8      168.32      167.57      7.26 o
  -2   6   8       51.97       55.34      4.86 o
  -1   6   8      637.35      698.14     11.09 o
   0   6   8       68.62       63.40     10.11 o
   1   6   8       39.50       46.62     14.76 o
   2   6   8      505.65      515.78     11.02 o
   3   6   8      615.80      613.55      9.98 o
   4   6   8        2.62       -4.45      5.48 o
   5   6   8      201.20      173.30      7.71 o
   6   6   8      101.55       88.49      5.85 o
   7   6   8        0.11       -6.45      6.45 o
   8   6   8      105.43       84.72      6.84 o
   9   6   8        2.97       -9.14     19.87 o
  10   6   8       24.03       21.24      6.53 o
  11   6   8       56.45       58.39      8.27 o
  -7   7   8       17.17       29.85      9.79 o
  -6   7   8       12.22       13.47      6.60 o
  -5   7   8        0.12        4.17      7.79 o
  -4   7   8       96.30      110.39     15.68 o
  -3   7   8        6.66        3.46      7.14 o
  -2   7   8       38.70       34.89      5.38 o
  -1   7   8      465.90      475.58      9.95 o
   0   7   8      364.31      386.54      8.87 o
   1   7   8      143.67      152.64      6.27 o
   2   7   8      158.35      171.07     10.71 o
   3   7   8       11.09       -4.31      6.12 o
   4   7   8      339.02      323.43      7.99 o
   5   7   8      106.42       95.05      5.92 o
   6   7   8       24.37       22.95      4.67 o
   7   7   8        0.48       -2.92      6.39 o
   8   7   8      156.95      124.84      8.02 o
   9   7   8        0.38       10.86      6.24 o
  10   7   8       58.64       54.39      7.62 o
  11   7   8       13.78       19.46     11.47 o
  -7   8   8        4.84       -4.74     13.47 o
  -6   8   8        1.95        6.42      7.53 o
  -5   8   8       81.15       66.23      7.49 o
  -4   8   8        2.01        9.63      6.40 o
  -3   8   8       19.83       12.66     16.19 o
  -2   8   8      132.58      138.30     18.47 o
  -1   8   8       79.19       96.09      6.04 o
   0   8   8      144.24      160.28     12.81 o
   1   8   8      194.59      216.23      7.09 o
   2   8   8      179.88      180.87     11.88 o
   3   8   8       85.52       84.82      5.46 o
   4   8   8      219.50      219.62      8.80 o
   5   8   8      187.71      156.65     11.12 o
   6   8   8       98.10       78.15      6.15 o
   7   8   8       24.51       26.86      5.46 o
   8   8   8       50.04       40.84      6.53 o
   9   8   8       10.42       20.93      6.02 o
  10   8   8      106.05      118.65      9.07 o
  11   8   8        1.70        1.08     10.12 o
  -6   9   8       21.27       21.37      7.10 o
  -5   9   8      126.71      114.65     11.75 o
  -4   9   8        6.47       -2.54      8.19 o
  -3   9   8      277.52      269.55      9.85 o
  -2   9   8       26.32       22.38      5.55 o
  -1   9   8        6.04        0.36      7.17 o
   0   9   8       22.86       23.14      4.81 o
   1   9   8      161.04      169.68      7.29 o
   2   9   8        0.11       -6.41      6.41 o
   3   9   8       50.22       54.49      5.56 o
   4   9   8      511.62      463.61     15.72 o
   5   9   8       43.94       35.78      8.35 o
   6   9   8      127.49      127.36     15.81 o
   7   9   8        4.13       -0.23      7.75 o
   8   9   8       41.97       52.24     18.22 o
   9   9   8        0.90        8.18      7.71 o
  10   9   8       44.37       61.57      7.97 o
  -6  10   8       20.03       19.80      8.94 o
  -5  10   8       52.82       47.99      7.66 o
  -4  10   8       10.77        6.74      8.68 o
  -3  10   8      337.14      322.75     13.02 o
  -2  10   8        1.58        4.76      7.09 o
  -1  10   8      208.52      230.70      8.73 o
   0  10   8        0.14        0.74     12.89 o
   1  10   8       45.99       46.88      5.71 o
   2  10   8        7.02        5.05      5.44 o
   3  10   8      224.92      237.16      8.58 o
   4  10   8        0.20       -1.75      7.57 o
   5  10   8      130.59      119.49      7.27 o
   6  10   8      409.70      389.49     14.07 o
   7  10   8        0.31       -4.58      9.57 o
   8  10   8       54.78       63.49      7.35 o
   9  10   8        1.87        4.27      9.41 o
  10  10   8        8.84        0.41     13.15 o
  -5  11   8        9.22       12.64     12.18 o
  -4  11   8        5.06        8.11      6.74 o
  -3  11   8      196.33      200.14     13.51 o
  -2  11   8       85.55       81.36      7.35 o
  -1  11   8      236.31      245.50     18.34 o
   0  11   8       25.28       33.27      6.76 o
   1  11   8       97.94      111.73     12.07 o
   2  11   8       24.99       27.89     10.46 o
   3  11   8      149.60      142.49      8.04 o
   4  11   8        0.07        3.04      6.72 o
   5  11   8        3.58       -0.78      8.07 o
   6  11   8       54.59       61.11      6.87 o
   7  11   8       17.22       20.86      5.81 o
   8  11   8      123.76      147.91      9.25 o
   9  11   8        1.98       -8.56      9.60 o
  -4  12   8        0.06      -11.72     11.72 o
  -3  12   8       40.33       42.05      7.08 o
  -2  12   8       49.06       49.47      7.13 o
  -1  12   8      268.40      259.21     14.36 o
   0  12   8       46.34       43.67      6.59 o
   1  12   8       32.64       49.91     13.67 o
   2  12   8       96.28       96.13      7.42 o
   3  12   8       46.31       63.25     12.15 o
   4  12   8        0.40        5.79      9.54 o
   5  12   8       32.55       44.77      6.45 o
   6  12   8       26.14       32.97      6.74 o
   7  12   8        6.00       10.85      8.05 o
   8  12   8       51.90       61.07      8.13 o
   9  12   8        3.01       -3.27     10.66 o
  -3  13   8        1.58       -6.09      7.80 o
  -2  13   8       12.75        8.15      6.63 o
  -1  13   8      201.86      199.18     10.10 o
   0  13   8       24.11       16.46      6.55 o
   1  13   8       46.68       52.88     11.41 o
   2  13   8        5.09        3.24      8.35 o
   3  13   8        0.06       -3.25      8.68 o
   4  13   8       22.83       11.54     10.89 o
   5  13   8       12.92       16.90      6.43 o
   6  13   8        1.49        0.57      8.77 o
   7  13   8       17.46       19.97     10.44 o
   8  13   8       21.83       25.50     11.54 o
  -2  14   8       21.52       30.42      9.55 o
  -1  14   8       33.39       44.03      6.99 o
   0  14   8       18.28       10.50      7.57 o
   1  14   8      103.09       96.83      8.73 o
   2  14   8        0.24        0.08      8.55 o
   3  14   8        0.30        5.70      7.59 o
   4  14   8       56.94       75.98      7.61 o
   5  14   8        1.07       -8.64      8.64 o
   6  14   8        3.47        5.75     11.46 o
   7  14   8       15.15        9.43      7.74 o
  -1  15   8        3.35        8.31      8.22 o
   0  15   8       14.34       16.02     14.32 o
   1  15   8       10.57       -7.96     10.28 o
   2  15   8        4.75        8.75      7.71 o
   3  15   8       26.64       16.14     16.32 o
   4  15   8       47.46       66.38      8.31 o
   5  15   8        7.87      -10.23     10.47 o
   0 -13   9        1.09       -1.69      7.95 o
   1 -13   9        3.78       -1.59     10.51 o
   2 -13   9        2.90        3.25      9.94 o
   3 -13   9       27.89       24.23      7.63 o
   4 -13   9        0.91        3.32      9.82 o
  -2 -12   9       17.49       16.37      8.66 o
  -1 -12   9      117.02       87.65     13.38 o
   0 -12   9       20.22       24.05      6.87 o
   1 -12   9        1.58        6.20      6.75 o
   2 -12   9       15.21       15.06     12.72 o
   3 -12   9       21.04       29.65      9.00 o
   4 -12   9        7.61        6.43     17.83 o
   5 -12   9       14.26       12.88      6.96 o
   6 -12   9        5.31       18.84      6.93 o
  -3 -11   9       15.83       15.00      8.21 o
  -2 -11   9        0.46        4.48      6.97 o
  -1 -11   9       34.78       44.68     11.33 o
   0 -11   9       32.53       36.48      6.87 o
   1 -11   9       96.29       85.29      8.31 o
   2 -11   9      113.30      114.10      8.26 o
   3 -11   9        0.52      -11.43     16.48 o
   4 -11   9       11.97       11.59      9.06 o
   5 -11   9       33.20       13.04      8.07 o
   6 -11   9        2.56       -4.00      8.56 o
   7 -11   9        0.77       -1.10     13.79 o
  -4 -10   9        3.99        3.14      7.77 o
  -3 -10   9        2.50        5.39      9.28 o
  -2 -10   9        2.09        0.92      7.05 o
  -1 -10   9       44.37       48.30      7.11 o
   0 -10   9        0.11        2.31      8.47 o
   1 -10   9       85.90       88.14      7.85 o
   2 -10   9        1.41       -2.05     10.92 o
   3 -10   9        4.94       -8.85      8.85 o
   4 -10   9      132.87      117.27     13.80 o
   5 -10   9        4.19        6.53      8.14 o
   6 -10   9        3.44        5.92      6.91 o
   7 -10   9       21.17       14.18     11.98 o
   8 -10   9       13.67        4.42      8.56 o
  -5  -9   9       17.25       20.33      8.13 o
  -4  -9   9        5.00        9.22      8.73 o
  -3  -9   9       23.81        9.58      9.48 o
  -2  -9   9        6.48        1.67      8.51 o
  -1  -9   9        0.72        7.40      6.05 o
   0  -9   9        0.24        3.94      7.83 o
   1  -9   9      108.23      109.60      7.37 o
   2  -9   9       19.23       18.96     15.29 o
   3  -9   9        5.21       -3.13      9.80 o
   4  -9   9       79.23       74.55      8.41 o
   5  -9   9        1.36        1.77      7.63 o
   6  -9   9       93.21       89.82      7.92 o
   7  -9   9       12.32       16.15      9.24 o
   8  -9   9        6.76       -6.44      9.41 o
   9  -9   9        5.62       -4.83      9.79 o
  -6  -8   9        9.42       23.60      7.33 o
  -5  -8   9       67.60       67.77      8.14 o
  -4  -8   9        2.48       10.12      6.19 o
  -3  -8   9       64.25       77.37      6.98 o
  -2  -8   9        0.15        2.00      7.78 o
  -1  -8   9        1.34       -7.20      8.89 o
   0  -8   9       15.30       12.33      6.25 o
   1  -8   9       28.10       19.25      6.04 o
   2  -8   9        2.93       -0.57      7.18 o
   3  -8   9        7.22        8.39      5.69 o
   4  -8   9      138.21      145.49     11.40 o
   5  -8   9       13.72       16.40      8.88 o
   6  -8   9      165.84      158.31      8.37 o
   7  -8   9        1.13        6.54      6.60 o
   8  -8   9       30.83       20.18      6.86 o
   9  -8   9       13.62        9.95      7.77 o
  -6  -7   9        8.63       17.75      6.89 o
  -5  -7   9       16.62       27.24     12.47 o
  -4  -7   9        9.87       -8.70      9.01 o
  -3  -7   9      316.41      351.62     10.74 o
  -2  -7   9        4.74       10.00      5.93 o
  -1  -7   9       71.49       67.96      7.06 o
   0  -7   9       57.27       55.50      5.95 o
   1  -7   9        1.61        6.30      6.54 o
   2  -7   9        0.47       -0.99      7.66 o
   3  -7   9       31.31       30.57      5.16 o
   4  -7   9       20.13       14.97      5.04 o
   5  -7   9        4.33       12.48      5.74 o
   6  -7   9      350.81      332.02     10.05 o
   7  -7   9       71.23       61.61      6.84 o
   8  -7   9       48.86       46.39      7.09 o
   9  -7   9        8.67        2.12      9.64 o
  10  -7   9       11.73       23.54      6.72 o
  -7  -6   9       36.90       42.14      8.36 o
  -6  -6   9        0.75       -1.55     11.57 o
  -5  -6   9        2.81        9.40      6.62 o
  -4  -6   9        1.97        6.43      6.43 o
  -3  -6   9      245.03      249.52      9.23 o
  -2  -6   9       10.07       -0.48      9.97 o
  -1  -6   9      528.88      538.58     11.42 o
   0  -6   9       77.70       77.49      5.96 o
   1  -6   9        6.61        2.16      6.21 o
   2  -6   9      165.98      176.34     10.99 o
   3  -6   9        4.11       -6.62      6.62 o
   4  -6   9        0.36       -3.52      6.80 o
   5  -6   9       49.39       44.37      5.67 o
   6  -6   9      175.75      170.83      7.65 o
   7  -6   9       93.16       82.71      7.18 o
   8  -6   9      222.94      215.07      9.48 o
   9  -6   9        1.76        9.35      6.99 o
  10  -6   9        7.54        2.28      9.61 o
  -7  -5   9       51.27       58.47      8.21 o
  -6  -5   9        4.78       -5.66     19.00 o
  -5  -5   9       15.88       32.02      6.31 o
  -4  -5   9        3.99       11.14      5.65 o
  -3  -5   9       47.20       49.84      5.82 o
  -2  -5   9        2.36       -0.90     10.09 o
  -1  -5   9      671.26      661.16     16.37 o
   0  -5   9       44.35       42.28      5.19 o
   1  -5   9      210.90      201.80      7.12 o
   2  -5   9      392.57      402.00     11.67 o
   3  -5   9        2.44        1.87      5.64 o
   4  -5   9      244.10      237.78      9.58 o
   5  -5   9      153.91      143.49      6.54 o
   6  -5   9        0.98        0.82      6.44 o
   7  -5   9       11.46        7.98      5.56 o
   8  -5   9      202.87      185.66      8.90 o
   9  -5   9        8.68        4.63      6.97 o
  10  -5   9       93.83       93.33      9.83 o
  11  -5   9       10.06        7.01     10.23 o
  -7  -4   9       38.13       31.16      8.01 o
  -6  -4   9        4.34        4.97     15.94 o
  -5  -4   9       79.66       85.38      7.38 o
  -4  -4   9        6.66       -6.45      8.39 o
  -3  -4   9       86.24       82.29      6.46 o
  -2  -4   9       57.96       57.60     11.02 o
  -1  -4   9       79.01       91.45      5.95 o
   0  -4   9      303.15      323.87     10.09 o
   1  -4   9      459.63      466.79     11.97 o
   2  -4   9       38.09       43.73      4.78 o
   3  -4   9       71.35       68.91      6.04 o
   4  -4   9      514.92      535.61     24.97 o
   5  -4   9       19.79       18.14      7.39 o
   6  -4   9       57.10       57.87      5.22 o
   7  -4   9       79.49       79.26      6.10 o
   8  -4   9        4.68        7.11      7.75 o
   9  -4   9        0.08        1.66      8.08 o
  10  -4   9      153.68      155.93      9.48 o
  11  -4   9        0.89       -2.47      9.39 o
  -7  -3   9        4.69       -7.00     10.22 o
  -6  -3   9        2.00       -5.78      9.21 o
  -5  -3   9       96.86       94.71      7.28 o
  -4  -3   9       42.84       54.65      5.72 o
  -3  -3   9      178.06      210.07      8.05 o
  -2  -3   9       91.30       88.70      5.75 o
  -1  -3   9       46.23       57.20      4.90 o
   0  -3   9       18.55        5.31      6.07 o
   1  -3   9      125.18      133.42      5.79 o
   2  -3   9       76.61       89.77      9.01 o
   3  -3   9      237.99      251.59      9.00 o
   4  -3   9      322.38      342.91     11.58 o
   5  -3   9        0.34       -1.91      5.44 o
   6  -3   9       82.55       83.17      7.04 o
   7  -3   9       10.05       -4.04      7.17 o
   8  -3   9       13.10        5.58      5.94 o
   9  -3   9      103.09      105.70      7.40 o
  10  -3   9       49.08       47.65      7.18 o
  11  -3   9        0.04      -14.37     17.04 o
  -7  -2   9        6.91       10.45     10.24 o
  -6  -2   9       40.89       35.70      6.93 o
  -5  -2   9       72.06       65.71      7.49 o
  -4  -2   9        4.70       -7.53      7.53 o
  -3  -2   9      259.23      272.96      9.92 o
  -2  -2   9       18.10       18.32     11.63 o
  -1  -2   9        1.26       -1.60      5.23 o
   0  -2   9        1.03        3.98      4.21 o
   1  -2   9       32.41       35.99      4.26 o
   2  -2   9      513.24      543.57      9.10 o
   3  -2   9      303.29      314.92      7.88 o
   4  -2   9       16.73        9.32      7.22 o
   5  -2   9        7.86        2.75      6.35 o
   6  -2   9      307.77      309.43      8.27 o
   7  -2   9        0.97       -0.89      4.98 o
   8  -2   9        1.37       -2.11      7.03 o
   9  -2   9       74.56       91.70      9.51 o
  10  -2   9       20.31       23.33      6.49 o
  11  -2   9        8.23        7.61     21.31 o
  -8  -1   9        0.48        4.35      7.80 o
  -7  -1   9        6.69       13.26      7.47 o
  -6  -1   9       44.67       46.21      7.02 o
  -5  -1   9       76.83       72.87      6.55 o
  -4  -1   9       22.00       25.89      5.27 o
  -3  -1   9      431.36      467.41     10.21 o
  -2  -1   9       67.31       76.51      5.71 o
  -1  -1   9       41.27       50.26      4.52 o
   0  -1   9      239.26      235.07      9.75 o
   1  -1   9       69.03       75.62      4.68 o
   2  -1   9        0.81       -7.33     11.95 o
   3  -1   9       91.36       88.60      4.95 o
   4  -1   9      488.32      509.08     19.13 o
   5  -1   9        0.28        2.91      8.71 o
   6  -1   9      318.27      307.98     10.06 o
   7  -1   9       33.90       43.21      4.92 o
   8  -1   9      136.96      148.05     12.94 o
   9  -1   9       46.38       59.74      6.98 o
  10  -1   9        0.08        4.47      8.56 o
  11  -1   9       11.87        1.38      9.35 o
  12  -1   9        0.50       14.09      6.55 o
  -8   0   9        5.13        2.46      9.64 o
  -7   0   9       39.49       47.57      6.64 o
  -6   0   9        6.08        2.59      8.15 o
  -5   0   9       11.26       16.66      8.52 o
  -4   0   9        1.02       -2.94      7.12 o
  -3   0   9      238.95      248.29     13.53 o
  -2   0   9       43.21       43.46      4.86 o
  -1   0   9      543.82      603.88     10.20 o
   0   0   9      382.58      413.24     10.02 o
   1   0   9        5.40        4.98      4.29 o
   2   0   9     1825.50     1886.21     21.68 o
   3   0   9        1.80        2.14      5.18 o
   4   0   9       81.07       84.57      5.13 o
   5   0   9        2.35        4.39      5.15 o
   6   0   9      715.04      715.65     25.77 o
   7   0   9       42.05       44.32      5.06 o
   8   0   9      327.64      338.06     15.75 o
   9   0   9        0.07       -8.11     16.07 o
  10   0   9       13.95       18.99      6.26 o
  11   0   9       31.51       31.84      9.03 o
  12   0   9        1.73        1.59     10.70 o
  -8   1   9        4.59       -0.80     13.50 o
  -7   1   9      113.73       98.66      8.79 o
  -6   1   9        2.38        9.05      6.77 o
  -5   1   9      107.39       93.83      7.15 o
  -4   1   9        3.14        7.57     13.03 o
  -3   1   9        1.99       -5.83      6.53 o
  -2   1   9       13.37       10.36      4.21 o
  -1   1   9      701.46      748.52     10.89 o
   0   1   9       47.19       42.59      7.19 o
   1   1   9      102.38      119.22     11.12 o
   2   1   9     1104.59     1234.84     12.81 o
   3   1   9       77.96       73.57      4.84 o
   4   1   9     1088.07     1056.12     15.81 o
   5   1   9       49.91       44.05      5.08 o
   6   1   9       22.65       20.78      4.41 o
   7   1   9        0.32        5.40      5.88 o
   8   1   9      416.83      422.69     10.48 o
   9   1   9       39.43       35.26      6.06 o
  10   1   9      101.61      109.30      7.70 o
  12   1   9        1.48       13.21      7.93 o
  -8   2   9        4.85        1.65      9.65 o
  -7   2   9       60.89       73.00      9.93 o
  -6   2   9        9.93       14.13      6.66 o
  -5   2   9      326.77      296.74     10.00 o
  -4   2   9       94.75       86.68      6.55 o
  -3   2   9       16.14       14.18      8.81 o
  -2   2   9      203.96      203.73      6.86 o
  -1   2   9      169.81      185.48      7.59 o
   0   2   9      101.68       89.55      5.06 o
   1   2   9      557.91      600.57      9.38 o
   2   2   9      119.17      127.66      5.30 o
   3   2   9       65.30       73.23      5.94 o
   4   2   9      637.23      642.18     10.02 o
   5   2   9       18.00       15.53      9.94 o
   6   2   9      518.71      498.68      9.56 o
   7   2   9      112.86      111.36      7.79 o
   8   2   9       32.44       32.23      5.40 o
   9   2   9       13.84       18.12      5.32 o
  10   2   9      185.26      218.46      9.21 o
  11   2   9        3.00        0.50      9.51 o
  12   2   9        3.54        6.37      9.44 o
  -7   3   9       67.22       71.58      7.78 o
  -6   3   9       14.91        5.58      7.35 o
  -5   3   9      301.39      232.55      9.81 o
  -4   3   9      197.26      186.17     19.31 o
  -3   3   9      108.92       98.35      6.33 o
  -2   3   9        3.48       11.29      4.85 o
  -1   3   9      232.90      255.82      7.12 o
   0   3   9      208.57      194.27      6.30 o
   1   3   9      175.74      212.14      6.50 o
   2   3   9      126.26      123.88      5.41 o
   3   3   9      203.43      199.30     10.97 o
   4   3   9      312.47      313.45      7.48 o
   5   3   9       56.29       60.78      4.80 o
   6   3   9      355.70      323.52      8.28 o
   7   3   9        5.86       -6.15      6.97 o
   8   3   9        4.32        2.02      6.85 o
   9   3   9       19.54       16.31     15.65 o
  10   3   9       71.47       85.69     18.51 o
  11   3   9        1.91       -8.40      9.72 o
  12   3   9       21.79       40.00      8.72 o
  -7   4   9       14.47        7.00      9.77 o
  -6   4   9       32.67       31.52      6.86 o
  -5   4   9      209.45      193.71     23.97 o
  -4   4   9       61.49       47.70      6.40 o
  -3   4   9      375.93      360.34     10.53 o
  -2   4   9        8.70       14.12      4.32 o
  -1   4   9      184.26      204.44      6.79 o
   0   4   9       34.91       51.44      4.37 o
   1   4   9       35.46       39.61      3.97 o
   2   4   9        5.82        2.89      4.70 o
   3   4   9      395.67      417.10      8.40 o
   4   4   9       46.72       43.08      8.07 o
   5   4   9       25.38       31.31      4.24 o
   6   4   9      341.10      317.49      9.93 o
   7   4   9        9.95        6.09     14.10 o
   8   4   9        0.26       -6.36      7.48 o
   9   4   9       24.23       27.79      5.73 o
  10   4   9        6.94       13.81      6.76 o
  11   4   9       29.19       41.55      7.16 o
  12   4   9       12.66        8.27     11.03 o
  -7   5   9       24.29       22.64      7.04 o
  -6   5   9       32.03       26.60      6.79 o
  -5   5   9       27.12       22.52     13.97 o
  -4   5   9        6.96       16.78     13.76 o
  -3   5   9      286.03      282.09     10.11 o
  -2   5   9        6.35       -0.11      7.52 o
  -1   5   9      586.25      598.90     10.82 o
   0   5   9      117.30      134.09      5.83 o
   1   5   9       39.45       46.55      4.33 o
   2   5   9       29.81       38.46      4.46 o
   3   5   9      277.07      264.84      9.19 o
   4   5   9      102.77       88.64      5.30 o
   5   5   9      163.10      163.52     13.80 o
   6   5   9      214.56      184.66      7.34 o
   7   5   9        7.22        5.35      5.28 o
   8   5   9       21.80       23.06     10.71 o
   9   5   9       15.84       17.15      8.23 o
  10   5   9        0.07        2.04      8.66 o
  11   5   9       55.43       60.96     17.69 o
  -7   6   9       29.46        0.91     10.75 o
  -6   6   9        3.01        0.67      7.39 o
  -5   6   9       15.03       16.25      7.05 o
  -4   6   9       35.07       34.60      6.17 o
  -3   6   9       71.94       73.68     18.70 o
  -2   6   9       11.52        5.97      7.78 o
  -1   6   9      462.46      493.74     10.28 o
   0   6   9       65.93       74.42      4.91 o
   1   6   9       16.59       13.37      6.50 o
   2   6   9      208.12      230.35      6.98 o
   3   6   9       39.31       43.14      6.98 o
   4   6   9      139.99      126.22      6.25 o
   5   6   9      109.22      101.66      6.03 o
   6   6   9       98.69       87.63     11.46 o
   7   6   9        0.63       -5.53      6.83 o
   8   6   9      114.06      110.61      7.18 o
   9   6   9        8.15       16.06      5.75 o
  10   6   9        3.93       -9.53     13.06 o
  11   6   9       54.77       65.59      8.37 o
  -6   7   9        8.25       -9.43      9.43 o
  -5   7   9       33.85       35.26      6.76 o
  -4   7   9       13.01       18.55      6.70 o
  -3   7   9        0.32       -1.86     11.16 o
  -2   7   9       76.23       93.48      6.31 o
  -1   7   9      270.57      301.35      8.97 o
   0   7   9        6.38        9.87      4.34 o
   1   7   9        0.17        1.42      8.39 o
   2   7   9      530.92      542.50     10.34 o
   3   7   9        7.64        1.67      6.06 o
   4   7   9      234.66      223.96     16.13 o
   5   7   9       17.35        0.73     12.07 o
   6   7   9       16.15       17.23      8.44 o
   7   7   9       10.55       12.71      9.29 o
   8   7   9      122.92      118.62     10.41 o
   9   7   9        0.06        1.01      7.46 o
  10   7   9       40.18       41.41      7.25 o
  11   7   9       42.39       49.20      8.11 o
  -6   8   9        9.98       13.73      8.18 o
  -5   8   9      138.61      130.09      9.13 o
  -4   8   9        0.86        3.05      7.93 o
  -3   8   9        4.19       -3.01      7.87 o
  -2   8   9       56.87       49.42      6.32 o
  -1   8   9       24.67       36.86      9.37 o
   0   8   9        0.17        8.20      6.33 o
   1   8   9       53.96       64.72      8.01 o
   2   8   9      133.20      143.83      6.58 o
   3   8   9       29.59       37.30      5.19 o
   4   8   9      807.13      797.18     13.16 o
   5   8   9       38.69       35.07      5.41 o
   6   8   9       11.83       10.29      8.29 o
   7   8   9       37.53       27.22     21.02 o
   8   8   9       30.84       37.07      6.19 o
   9   8   9        2.21       12.68      7.17 o
  10   8   9       56.22       62.59      8.04 o
  11   8   9        2.34        8.61     10.47 o
  -6   9   9        5.10       14.44     13.90 o
  -5   9   9      182.23      169.76     11.20 o
  -4   9   9       15.02        8.64      8.51 o
  -3   9   9       65.33       66.07      7.19 o
  -2   9   9       67.01       56.82      7.03 o
  -1   9   9       11.22        6.33      7.63 o
   0   9   9       94.90       97.67     13.73 o
   1   9   9       58.80       59.06      5.92 o
   2   9   9        0.91       -2.72      6.35 o
   3   9   9       23.71       28.89      5.00 o
   4   9   9      202.53      191.68     10.76 o
   5   9   9      255.50      247.91      9.08 o
   6   9   9      261.10      234.83      9.36 o
   7   9   9       16.11       18.24      7.26 o
   8   9   9        4.21       -1.03      9.25 o
   9   9   9       14.96        7.95      9.61 o
  10   9   9       13.49        3.55     10.08 o
  -5  10   9      104.57      106.92     17.38 o
  -4  10   9        2.08       -7.87      9.35 o
  -3  10   9      137.33      117.04      8.37 o
  -2  10   9       12.79       16.87      5.59 o
  -1  10   9       26.81       32.62      6.05 o
   0  10   9      288.74      292.93     10.02 o
   1  10   9        0.50        6.94      5.38 o
   2  10   9       77.90       77.92     14.12 o
   3  10   9       99.64       97.66     11.83 o
   4  10   9       14.06       12.40      6.15 o
   5  10   9        7.52        3.74      7.76 o
   6  10   9      104.35      106.20      9.96 o
   7  10   9       37.22       40.28      6.78 o
   8  10   9       46.49       48.58     10.05 o
   9  10   9       24.11       27.74      6.97 o
  10  10   9        0.53        6.84      8.20 o
  -4  11   9        2.15        7.27     17.81 o
  -3  11   9       75.61       76.60      7.80 o
  -2  11   9       33.04       26.43      6.86 o
  -1  11   9      111.02      116.83     12.82 o
   0  11   9       47.80       52.36      6.64 o
   1  11   9        0.46        0.11      6.11 o
   2  11   9      137.05      152.86      8.17 o
   3  11   9       13.22       12.80      5.54 o
   4  11   9       35.06       42.64      5.97 o
   5  11   9       15.72       14.03      5.93 o
   6  11   9       84.77       79.79     11.95 o
   7  11   9        3.64       -1.84      8.54 o
   8  11   9       23.66       14.89      7.96 o
   9  11   9        1.36       -3.13     10.22 o
  -4  12   9        1.27       -4.59      8.09 o
  -3  12   9       11.85      -10.18     10.27 o
  -2  12   9        6.25        2.52     15.28 o
  -1  12   9      119.87      107.00      8.53 o
   0  12   9       19.12       25.95      6.33 o
   1  12   9        5.22       -1.37      7.76 o
   2  12   9       34.45       36.12      6.55 o
   3  12   9        5.70       -6.32      8.08 o
   4  12   9       35.45       47.98      6.47 o
   5  12   9       31.72       30.94     11.60 o
   6  12   9       28.82       42.88      6.51 o
   7  12   9        3.14        7.02      7.32 o
   8  12   9       50.57       56.93      8.07 o
  -3  13   9        0.11      -10.14     10.14 o
  -2  13   9        0.49       -1.16     18.80 o
  -1  13   9       83.35       97.48      9.07 o
   0  13   9        1.99       -4.69     10.11 o
   1  13   9        5.51       -4.23      9.04 o
   2  13   9       49.49       63.70      7.14 o
   3  13   9        8.06       -0.66      9.01 o
   4  13   9       31.02       39.39      7.04 o
   5  13   9        7.34       -1.16      9.63 o
   6  13   9        7.94       -7.86      9.69 o
   7  13   9       17.17       24.07      7.23 o
  -1  14   9        5.94       13.10      9.80 o
   0  14   9        1.46       11.55      7.45 o
   1  14   9       32.77        5.04     12.25 o
   2  14   9        0.06       17.32      6.26 o
   3  14   9       16.79       26.14      6.84 o
   4  14   9      123.30      137.49      9.01 o
   5  14   9        0.02       -9.43      9.43 o
   6  14   9        1.83       -4.19      9.86 o
   1  15   9        5.85       10.42     10.07 o
   2  15   9        0.70       -1.11      9.35 o
   3  15   9        5.23        0.54     10.30 o
   4  15   9       31.52       34.80      7.46 o
  -1 -12  10        7.61      -10.46     10.46 o
   0 -12  10        0.11       -8.16     10.02 o
   1 -12  10        0.38       -9.41      9.41 o
   2 -12  10       48.38       41.85      7.79 o
   3 -12  10        0.19        8.52     17.06 o
   4 -12  10        0.53        7.08      7.99 o
   5 -12  10       19.73        9.53      8.12 o
  -2 -11  10        3.12       14.81      7.58 o
  -1 -11  10       98.87       95.56     10.93 o
   0 -11  10        0.91        9.37      9.53 o
   1 -11  10        0.09        7.38      7.83 o
   2 -11  10       23.38       33.58      7.62 o
   3 -11  10       14.38       11.56      7.29 o
   4 -11  10       32.83       24.07     14.56 o
   5 -11  10       17.90       23.74     10.24 o
   6 -11  10        0.07       -2.58      9.76 o
  -3 -10  10        2.12        5.22      9.87 o
  -2 -10  10       12.23       -0.58      7.62 o
  -1 -10  10        9.52        4.28      9.47 o
   0 -10  10        6.02        4.55      8.68 o
   1 -10  10      144.67      122.10      9.10 o
   2 -10  10      101.41       99.02      7.77 o
   3 -10  10       53.30       54.72      6.86 o
   4 -10  10       55.03       53.73     13.98 o
   5 -10  10        0.11       -8.44     13.06 o
   6 -10  10       20.67       30.48      6.67 o
   7 -10  10       31.82       49.15      7.36 o
  -4  -9  10        3.83       -2.58      9.08 o
  -3  -9  10        1.56        0.18      9.60 o
  -2  -9  10        6.48       18.42      5.97 o
  -1  -9  10        0.68        1.89      6.53 o
   0  -9  10       49.67       39.05      6.55 o
   1  -9  10        7.60       -8.41      8.73 o
   2  -9  10       11.00       -7.49      8.52 o
   3  -9  10        2.52       -1.41      8.03 o
   4  -9  10      254.40      235.93      9.59 o
   5  -9  10       28.59       25.28     11.95 o
   6  -9  10       82.83       78.95      7.77 o
   7  -9  10       12.75        6.50      7.87 o
   8  -9  10        0.03       -7.76     12.36 o
  -5  -8  10       17.30       20.34      7.92 o
  -4  -8  10       14.00        8.09      7.90 o
  -3  -8  10       71.10       67.86      8.07 o
  -2  -8  10        8.71       10.32      8.88 o
  -1  -8  10        1.96        1.20      7.87 o
   0  -8  10       78.29       75.67      8.57 o
   1  -8  10        2.69        5.84      7.63 o
   2  -8  10       64.00       61.45      8.27 o
   3  -8  10       19.91       12.58      5.61 o
   4  -8  10       52.07       38.22      6.63 o
   5  -8  10        8.67       17.85     10.51 o
   6  -8  10      307.75      295.76     10.45 o
   7  -8  10        3.46       -9.41     10.40 o
   8  -8  10        0.43       -1.59      9.18 o
   9  -8  10       27.30       18.51     15.47 o
  -5  -7  10       31.41       34.05     18.09 o
  -4  -7  10       10.15        4.22      9.78 o
  -3  -7  10       54.59       55.32      7.11 o
  -2  -7  10       12.80        5.57      6.83 o
  -1  -7  10       49.24       55.73      8.49 o
   0  -7  10      164.87      152.12      9.35 o
   1  -7  10       31.39       38.92      6.62 o
   2  -7  10       94.40      103.83     11.92 o
   3  -7  10        0.52       -3.21      6.47 o
   4  -7  10       86.25       82.17      6.82 o
   5  -7  10       12.04        9.39      7.75 o
   6  -7  10      197.45      153.53      8.55 o
   7  -7  10       33.47       31.29      9.00 o
   8  -7  10       19.27       25.82      6.36 o
   9  -7  10       14.07       17.84      9.58 o
  -6  -6  10        0.06        6.62      8.31 o
  -5  -6  10       32.49       39.51      7.27 o
  -4  -6  10        1.90       10.16      5.95 o
  -3  -6  10      182.20      175.26      9.23 o
  -2  -6  10        6.13       -1.33     14.33 o
  -1  -6  10       86.43       87.75      6.45 o
   0  -6  10        6.84       12.56      9.44 o
   1  -6  10       15.50       13.95      4.91 o
   2  -6  10      374.19      365.16     18.80 o
   3  -6  10        9.96        0.34      6.79 o
   4  -6  10       49.39       50.60      5.37 o
   5  -6  10       42.53       43.57      5.61 o
   6  -6  10      150.33      141.75      7.88 o
   7  -6  10       37.77       38.53      5.80 o
   8  -6  10       34.99       41.41      8.68 o
   9  -6  10        0.07        1.37      8.58 o
  10  -6  10        1.54        7.05      7.99 o
  -6  -5  10       12.05        5.26      8.78 o
  -5  -5  10       56.34       48.59      8.06 o
  -4  -5  10        1.93       -2.58      8.39 o
  -3  -5  10       68.39       74.76      6.88 o
  -2  -5  10        7.02        0.38      8.03 o
  -1  -5  10      367.19      392.68      9.89 o
   0  -5  10        1.41       -3.94      6.92 o
   1  -5  10        2.28       -6.48     12.05 o
   2  -5  10      281.83      250.18      8.28 o
   3  -5  10       82.70       74.42      5.64 o
   4  -5  10      231.08      224.90      7.72 o
   5  -5  10       93.54       89.40      6.01 o
   6  -5  10       32.50       26.13      5.11 o
   7  -5  10       24.37       34.37      5.89 o
   8  -5  10       30.45       29.12      6.55 o
   9  -5  10        3.63       -2.34     12.85 o
  10  -5  10       13.19       19.41      8.97 o
  -6  -4  10       19.35        9.98      8.37 o
  -5  -4  10      128.84      128.91      8.75 o
  -4  -4  10        6.55       14.89      6.07 o
  -3  -4  10       71.03       61.87      6.48 o
  -2  -4  10       73.54       70.18      6.14 o
  -1  -4  10       81.80       91.28      6.27 o
   0  -4  10        0.75       -7.11      7.11 o
   1  -4  10      204.65      196.09      9.07 o
   2  -4  10      164.16      177.30      6.93 o
   3  -4  10       25.36       20.29      4.63 o
   4  -4  10      363.61      345.44      9.46 o
   5  -4  10        5.68       -3.39      6.46 o
   6  -4  10       36.29       37.65      5.34 o
   7  -4  10      226.93      214.41     12.10 o
   8  -4  10        0.29       -2.80      7.39 o
   9  -4  10       23.99       30.12      6.26 o
  10  -4  10       37.84       33.77     16.03 o
  11  -4  10       13.95       26.60     12.45 o
  -7  -3  10        3.09        2.36     10.29 o
  -6  -3  10        1.58        4.83      9.04 o
  -5  -3  10       97.89       93.97      7.66 o
  -4  -3  10       35.14       37.41      6.08 o
  -3  -3  10       88.79      101.91      7.11 o
  -2  -3  10       16.10       17.40      7.97 o
  -1  -3  10        1.06        0.12      8.15 o
   0  -3  10       95.09       91.92     14.46 o
   1  -3  10      133.09      137.58      6.09 o
   2  -3  10      202.15      199.53      6.98 o
   3  -3  10       15.82       18.02      4.23 o
   4  -3  10      222.00      220.12      7.20 o
   5  -3  10       59.08       55.29      5.39 o
   6  -3  10      206.23      189.34      7.37 o
   7  -3  10      114.94      117.52      7.19 o
   8  -3  10       22.43       12.10     16.30 o
   9  -3  10      134.70      146.87      8.79 o
  10  -3  10       14.23        4.56      9.70 o
  11  -3  10       28.96       41.36      7.31 o
  -7  -2  10        4.11       -2.65     20.26 o
  -6  -2  10       11.27       16.59      7.57 o
  -5  -2  10      122.61      130.67      8.07 o
  -4  -2  10        2.95        4.36      7.86 o
  -3  -2  10      125.13      127.23     10.70 o
  -2  -2  10        2.64        3.16      4.31 o
  -1  -2  10       14.84       11.12      8.76 o
   0  -2  10      219.91      209.55      7.17 o
   1  -2  10       27.44       27.99      4.48 o
   2  -2  10      221.82      245.27      7.09 o
   3  -2  10       43.46       46.06      8.20 o
   4  -2  10      140.94      154.71      6.31 o
   5  -2  10       68.07       60.29      5.41 o
   6  -2  10      289.12      301.08     10.16 o
   7  -2  10       23.76       29.97      5.08 o
   8  -2  10        1.48        2.04      6.76 o
   9  -2  10      148.99      154.33      8.44 o
  10  -2  10        7.24       10.37     10.67 o
  11  -2  10       48.04       61.89      8.10 o
  -7  -1  10       16.55        9.38      8.58 o
  -6  -1  10       21.15       29.22      6.77 o
  -5  -1  10       73.51       67.90      7.33 o
  -4  -1  10        4.96        2.48      7.33 o
  -3  -1  10      179.54      194.82      9.14 o
  -2  -1  10        0.15        4.26      7.52 o
  -1  -1  10        4.46        4.52      5.97 o
   0  -1  10      697.60      700.37     11.07 o
   1  -1  10       30.07       26.82      4.31 o
   2  -1  10     1029.79     1042.35     19.31 o
   3  -1  10       27.48       18.52      4.19 o
   4  -1  10        4.33        3.52      5.41 o
   5  -1  10       26.21       21.95      4.67 o
   6  -1  10      395.87      427.81      9.83 o
   7  -1  10        1.17       -5.19      6.15 o
   8  -1  10       16.19       22.52      6.74 o
   9  -1  10       34.51       37.77      9.80 o
  10  -1  10        6.13       10.77      9.63 o
  11  -1  10      100.51      113.76     10.38 o
  -7   0  10       44.22       49.32      7.87 o
  -6   0  10        4.14        2.11      7.48 o
  -5   0  10       89.68       86.43      7.56 o
  -4   0  10       43.80       31.47      6.16 o
  -3   0  10       26.09       31.10      5.19 o
  -2   0  10       10.95        5.92      8.85 o
  -1   0  10      100.90       96.00      8.01 o
   0   0  10      330.27      326.37     12.44 o
   1   0  10       64.20       65.72      4.85 o
   2   0  10     1897.94     1978.63     17.13 o
   3   0  10       16.14       11.77      4.51 o
   4   0  10      421.93      422.30     14.12 o
   5   0  10        5.28        7.41      5.45 o
   6   0  10       53.15       63.53      5.43 o
   7   0  10        1.81        0.66      6.78 o
   8   0  10       99.55       97.21      6.77 o
   9   0  10        0.09        9.77      5.98 o
  10   0  10       11.78       18.12      7.15 o
  11   0  10       80.81       81.67      8.58 o
  -7   1  10       67.19       66.08      8.52 o
  -6   1  10       17.21       10.62      7.67 o
  -5   1  10      180.37      165.63      8.80 o
  -4   1  10       38.84       40.31      5.98 o
  -3   1  10       10.79       20.03      8.23 o
  -2   1  10       63.56       60.64      5.30 o
  -1   1  10      100.87      116.06      5.84 o
   0   1  10       70.10       79.20      5.04 o
   1   1  10        5.85       -1.25      5.49 o
   2   1  10     1021.23     1093.16     15.12 o
   3   1  10      328.32      348.79      8.94 o
   4   1  10      397.36      405.93      8.64 o
   5   1  10       62.66       68.83     11.42 o
   6   1  10      457.91      467.29      9.92 o
   7   1  10      236.58      240.11      8.05 o
   8   1  10       12.05       13.61      5.24 o
   9   1  10       21.57       21.86      9.83 o
  10   1  10        7.34        1.78      8.63 o
  11   1  10       63.28       77.28      8.05 o
  12   1  10        3.13        1.82      9.51 o
  -7   2  10       52.95       42.84      8.16 o
  -6   2  10       22.51       23.45      6.69 o
  -5   2  10      232.46      204.81      9.46 o
  -4   2  10       25.80       26.57      6.66 o
  -3   2  10        5.40        3.98      6.62 o
  -2   2  10      163.10      169.13      7.07 o
  -1   2  10       72.66       60.81      5.41 o
   0   2  10      280.08      287.16     10.07 o
   1   2  10       53.44       64.83      4.70 o
   2   2  10      217.32      227.15      6.73 o
   3   2  10      224.16      225.13      6.76 o
   4   2  10      763.64      738.19     11.16 o
   5   2  10       19.78       11.04      5.45 o
   6   2  10       36.91       37.80      6.09 o
   7   2  10      403.56      383.22     21.56 o
   8   2  10       39.81       53.38      5.75 o
   9   2  10       13.74        8.22     11.10 o
  10   2  10       11.14       12.42     16.90 o
  11   2  10       21.26       30.02     31.67 o
  12   2  10        1.63        1.14     10.01 o
  -7   3  10       15.87       14.36      8.03 o
  -6   3  10       10.25       -1.40      8.75 o
  -5   3  10      265.44      246.43     25.83 o
  -4   3  10       51.69       43.51      6.72 o
  -3   3  10       69.22       66.73     12.38 o
  -2   3  10       64.14       79.08      7.84 o
  -1   3  10        6.46        1.49      6.13 o
   0   3  10      275.32      315.46      8.16 o
   1   3  10        8.68       10.24     13.45 o
   2   3  10      132.52      134.41      5.78 o
   3   3  10        4.75        4.41      4.51 o
   4   3  10      258.63      258.66      8.97 o
   5   3  10       72.44       71.22      5.07 o
   6   3  10      402.71      373.86      9.44 o
   7   3  10      197.57      196.67      7.74 o
   8   3  10       87.28       80.10     17.58 o
   9   3  10       91.32       90.06     16.64 o
  10   3  10       14.51       25.86      8.03 o
  11   3  10       36.97       56.01      7.42 o
  -7   4  10       41.22       54.42      9.66 o
  -6   4  10        0.51        7.86      8.54 o
  -5   4  10       54.41       39.82      7.18 o
  -4   4  10       36.13       23.42     12.82 o
  -3   4  10      281.46      287.22     14.80 o
  -2   4  10       22.09       20.72      8.18 o
  -1   4  10        9.22        4.66      6.06 o
   0   4  10      666.90      712.98     13.47 o
   1   4  10      140.27      148.14      7.57 o
   2   4  10       38.49       54.69      4.77 o
   3   4  10       64.95       59.38      4.88 o
   4   4  10      110.52      107.30      5.52 o
   5   4  10        4.33        1.99      5.69 o
   6   4  10      110.74      103.81      6.19 o
   7   4  10       19.10       19.95      9.84 o
   8   4  10        4.99       -1.62      7.50 o
   9   4  10      141.30      153.50      7.81 o
  10   4  10       23.92       23.07      7.87 o
  11   4  10       68.41       89.65      8.23 o
  -6   5  10        0.51       -8.87      9.48 o
  -5   5  10       81.42       79.33      8.16 o
  -4   5  10       15.71       31.55     25.34 o
  -3   5  10       77.69       74.40      6.49 o
  -2   5  10        0.82        2.75      6.48 o
  -1   5  10       68.67       75.08      7.42 o
   0   5  10      342.11      360.87      8.90 o
   1   5  10       66.66       70.91      6.96 o
   2   5  10      872.20      885.93     22.60 o
   3   5  10       18.12       19.21      7.90 o
   4   5  10        8.50       10.67      4.22 o
   5   5  10       22.08       19.57      7.17 o
   6   5  10       36.33       29.77      4.90 o
   7   5  10        1.61        5.57      8.24 o
   8   5  10        4.42        7.15      7.39 o
   9   5  10       55.19       43.97      7.11 o
  10   5  10        5.11        1.91      9.19 o
  11   5  10       96.04       99.81      9.03 o
  -6   6  10        7.22        5.07      8.16 o
  -5   6  10       21.89       35.38      6.63 o
  -4   6  10       68.61       68.10      6.94 o
  -3   6  10      101.78      111.34      7.42 o
  -2   6  10       25.15       14.71      6.25 o
  -1   6  10       22.75       29.62      6.91 o
   0   6  10      186.74      188.28     10.93 o
   1   6  10       90.96       91.93      5.68 o
   2   6  10      726.67      773.12     12.08 o
   3   6  10       35.71       37.82      4.96 o
   4   6  10      318.02      310.45      8.44 o
   5   6  10       48.97       53.46      5.45 o
   6   6  10        3.37        5.49      6.35 o
   7   6  10       29.44       37.52     12.62 o
   8   6  10       35.88       45.54      9.97 o
   9   6  10       10.73       11.47      6.13 o
  10   6  10        3.41       13.13      7.44 o
  11   6  10       62.06       77.20      8.26 o
  -6   7  10       26.49       24.93     12.89 o
  -5   7  10       50.99       43.03      7.80 o
  -4   7  10       70.19       62.47      8.48 o
  -3   7  10        3.41       -2.06      7.73 o
  -2   7  10       50.10       44.08      7.58 o
  -1   7  10       23.02       33.61      6.06 o
   0   7  10       30.27       32.94      4.91 o
   1   7  10        3.16        7.10      5.03 o
   2   7  10      726.38      722.85     12.44 o
   3   7  10       36.97       32.47      6.40 o
   4   7  10      334.56      344.38      9.36 o
   5   7  10       65.92       64.83      5.81 o
   6   7  10        0.08       -6.90      7.74 o
   7   7  10      143.44      138.46      7.79 o
   8   7  10       28.86       22.34     12.31 o
   9   7  10        7.01        5.83      8.62 o
  10   7  10        0.85        0.07      8.36 o
  11   7  10       19.09       19.10      7.71 o
  -5   8  10      113.87      121.81      8.77 o
  -4   8  10       25.59       25.25      6.77 o
  -3   8  10        0.61       -0.24      7.82 o
  -2   8  10      181.62      180.24      8.48 o
  -1   8  10       69.16       58.06      6.36 o
   0   8  10       34.93       30.21      5.48 o
   1   8  10       16.52       13.06      5.08 o
   2   8  10      100.30       97.75      6.28 o
   3   8  10        6.40       -1.70      6.71 o
   4   8  10      343.26      328.37     16.08 o
   5   8  10       24.06       21.84      5.93 o
   6   8  10        8.07       17.46     14.45 o
   7   8  10      274.00      269.37      9.94 o
   8   8  10        3.08       11.21      6.62 o
   9   8  10       35.92       35.71     16.33 o
  10   8  10        5.06       14.97      6.85 o
  -5   9  10       91.06       90.91      8.86 o
  -4   9  10        0.52        6.59      6.15 o
  -3   9  10       43.16       40.24      6.99 o
  -2   9  10       90.53       85.27      7.97 o
  -1   9  10      100.74       87.08     10.55 o
   0   9  10      410.98      438.38     11.16 o
   1   9  10        0.14       -1.62      7.09 o
   2   9  10       18.18       10.49      6.22 o
   3   9  10       10.15       15.92      5.03 o
   4   9  10       55.38       56.06      6.19 o
   5   9  10       32.27       35.19      5.73 o
   6   9  10       21.43       16.86      8.33 o
   7   9  10       79.66       80.20      7.59 o
   8   9  10        0.61       -0.42      8.29 o
   9   9  10       90.96      107.80      9.24 o
  10   9  10        1.06      -10.25     10.25 o
  -4  10  10        4.43       -9.99     10.33 o
  -3  10  10       38.55       37.73     18.03 o
  -2  10  10        6.53       15.89      7.35 o
  -1  10  10        3.89       -8.32      8.32 o
   0  10  10      345.25      370.06     13.81 o
   1  10  10       24.64       25.06     18.94 o
   2  10  10      154.59      183.45      7.97 o
   3  10  10       14.75       15.76      5.25 o
   4  10  10        0.66        1.93      6.98 o
   5  10  10        0.07        0.40      6.82 o
   6  10  10       42.56       46.31      6.30 o
   7  10  10       20.22       29.69      6.38 o
   8  10  10        0.05       -0.01      7.97 o
   9  10  10       51.22       58.14     14.33 o
  -4  11  10       29.71       31.05      7.94 o
  -3  11  10        6.82       -1.97     10.66 o
  -2  11  10        1.51       -9.04      9.04 o
  -1  11  10        3.18       13.26      6.85 o
   0  11  10      256.20      251.09     10.40 o
   1  11  10       15.09       10.41     15.98 o
   2  11  10      136.42      149.88      8.29 o
   3  11  10        0.54        3.04      7.27 o
   4  11  10        5.11       -4.19      8.50 o
   5  11  10       24.32       16.92      9.06 o
   6  11  10        4.62        1.30      6.58 o
   7  11  10        5.84        7.94      7.39 o
   8  11  10       19.91       32.47     10.44 o
   9  11  10       22.12       26.16      9.00 o
  -3  12  10        0.76       -9.79      9.79 o
  -2  12  10       11.59       11.09      8.06 o
  -1  12  10        9.89       11.94      7.34 o
   0  12  10       77.61       85.04      8.03 o
   1  12  10        3.31       -5.57      8.64 o
   2  12  10      221.00      220.76      9.57 o
   3  12  10        5.99        5.05      8.37 o
   4  12  10       24.99       19.42      9.94 o
   5  12  10       58.06       66.20      7.42 o
   6  12  10        0.04        4.55      8.80 o
   7  12  10       12.65       -1.06     10.03 o
   8  12  10        5.31        4.18      9.67 o
  -2  13  10       23.53       31.17      7.98 o
  -1  13  10        4.66       -4.53      9.97 o
   0  13  10       13.11        1.04     10.15 o
   1  13  10        0.07      -16.19     19.22 o
   2  13  10       54.55       52.28      7.03 o
   3  13  10       11.63        3.57     12.10 o
   4  13  10      115.88      126.32      8.84 o
   5  13  10       27.64        7.17     10.37 o
   6  13  10        0.06        9.19      9.47 o
   7  13  10       30.44       40.62      7.86 o
   0  14  10        9.74       17.05     12.98 o
   1  14  10        8.37       -0.10      7.91 o
   2  14  10        0.47        2.41     18.19 o
   3  14  10        2.59       12.33      7.46 o
   4  14  10       58.77       61.06     17.87 o
   5  14  10        1.03      -10.22     10.22 o
   2 -12  11       47.83       37.62     11.29 o
  -1 -11  11        1.68       11.99     15.08 o
   0 -11  11        5.50       11.11      9.40 o
   1 -11  11       17.28       19.76      9.97 o
   2 -11  11       81.39       59.32     12.25 o
   3 -11  11       15.57       11.42     14.56 o
   4 -11  11        6.34        8.44     12.75 o
   5 -11  11       20.19       28.14     10.41 o
  -2 -10  11       59.48       56.02     10.98 o
  -1 -10  11        2.09        1.01     12.82 o
   0 -10  11        4.37        2.96      9.71 o
   1 -10  11        0.68        3.87     12.49 o
   2 -10  11       30.11       24.04      9.94 o
   3 -10  11        5.75        9.68      8.88 o
   4 -10  11       96.51       75.70     11.53 o
   5 -10  11        0.05       -8.10     14.80 o
   6 -10  11        0.34        4.72      9.16 o
   7 -10  11       69.59       73.94     11.89 o
  -3  -9  11        1.63       -2.13     13.16 o
  -2  -9  11       87.78       85.41     12.07 o
  -1  -9  11        7.82       12.49     12.69 o
   0  -9  11       79.92       82.45     10.31 o
   1  -9  11        2.12      -12.82     12.82 o
   2  -9  11       15.08       14.36      9.27 o
   3  -9  11        4.35        6.31     12.72 o
   4  -9  11       22.23       29.36      9.53 o
   5  -9  11        4.01       -0.93     13.68 o
   6  -9  11       86.23       82.87     12.07 o
   7  -9  11       49.86       27.52     10.93 o
   8  -9  11        7.17       11.58      9.87 o
  -4  -8  11        0.06        7.53     13.73 o
  -3  -8  11        0.06       -4.02     13.58 o
  -2  -8  11       66.53       54.98     11.09 o
  -1  -8  11        3.07       -1.79     12.05 o
   0  -8  11      134.10      140.21     11.58 o
   1  -8  11        9.28       14.82      8.36 o
   2  -8  11       38.07       37.69      9.16 o
   3  -8  11       39.10       36.21      8.77 o
   4  -8  11       38.30       25.31      9.74 o
   5  -8  11       16.05      -13.29     14.15 o
   6  -8  11       26.91       18.07      9.66 o
   7  -8  11       36.75       38.66      9.97 o
   8  -8  11        4.24      -14.59     14.59 o
  -5  -7  11        0.17        5.53     10.20 o
  -4  -7  11       10.83       26.66      9.94 o
  -3  -7  11       15.43       10.51      9.35 o
  -2  -7  11       28.23       41.69      8.75 o
  -1  -7  11       10.41        2.54     12.93 o
   0  -7  11      102.64       97.46     10.07 o
   1  -7  11       38.19       40.47      8.59 o
   2  -7  11       94.67       88.97      9.19 o
   3  -7  11       20.68       11.81     12.56 o
   4  -7  11        0.86        4.83     10.77 o
   5  -7  11       22.87       17.47      8.64 o
   6  -7  11       86.75       80.69     10.77 o
   7  -7  11        0.14       -1.84     11.92 o
   8  -7  11        0.14       -1.97     12.02 o
   9  -7  11       50.87       46.83     10.88 o
  -5  -6  11        1.82       -2.13     14.20 o
  -4  -6  11       26.35       12.77     13.42 o
  -3  -6  11        2.56       16.38      8.20 o
  -2  -6  11       44.77       24.69     10.36 o
  -1  -6  11       73.19       65.94      9.71 o
   0  -6  11       67.82       75.36      9.68 o
   1  -6  11       97.80      117.52      9.29 o
   2  -6  11      197.69      183.64     11.63 o
   3  -6  11       21.71       18.46      8.10 o
   4  -6  11        0.50       -4.54     10.31 o
   5  -6  11       33.71       36.03      8.00 o
   6  -6  11       15.95        4.54      8.67 o
   7  -6  11       16.05       16.20      8.39 o
   8  -6  11       46.26       58.31     10.67 o
   9  -6  11        6.72       20.33      9.87 o
  10  -6  11        3.05      -12.12     14.85 o
  -5  -5  11       23.35       26.19     10.93 o
  -4  -5  11       57.17       47.20     10.83 o
  -3  -5  11        6.49       13.08      8.88 o
  -2  -5  11       91.37       83.23     10.54 o
  -1  -5  11        9.87        9.16     10.59 o
   0  -5  11        0.11      -11.32     11.32 o
   1  -5  11       49.87       46.16      8.54 o
   2  -5  11      433.05      420.64     14.69 o
   3  -5  11        0.07        8.36      8.70 o
   4  -5  11       60.84       58.46      8.96 o
   5  -5  11       74.17       77.78      8.93 o
   6  -5  11       58.15       78.09      9.35 o
   7  -5  11       87.50       85.44     10.72 o
   8  -5  11        0.06       -2.70     12.15 o
   9  -5  11        3.03       -2.93     13.16 o
  10  -5  11        6.59       11.68     13.21 o
  -6  -4  11        1.78        7.61     14.38 o
  -5  -4  11       19.64       25.39     10.72 o
  -4  -4  11       31.20       41.48     10.12 o
  -3  -4  11        1.11       11.76      7.66 o
  -2  -4  11      232.90      231.18     12.82 o
  -1  -4  11        2.47      -10.59     10.59 o
   0  -4  11        5.23       -2.08      9.53 o
   1  -4  11       13.39        0.67      9.01 o
   2  -4  11       52.39       46.39      7.92 o
   3  -4  11      175.49      162.38     10.49 o
   4  -4  11      394.58      388.84     14.15 o
   5  -4  11        0.72        7.74      9.09 o
   6  -4  11        9.92        5.94     10.83 o
   7  -4  11      312.45      305.97     14.43 o
   8  -4  11       14.17       25.42      8.57 o
   9  -4  11       24.85       24.84      9.79 o
  10  -4  11        2.70      -10.25     14.49 o
  -6  -3  11        7.74        6.39     14.51 o
  -5  -3  11       31.38       39.28     10.25 o
  -4  -3  11        9.62        2.65     12.56 o
  -3  -3  11        0.65       10.96      7.42 o
  -2  -3  11      171.01      171.60     11.34 o
  -1  -3  11       44.81       33.67      7.81 o
   0  -3  11       84.89       92.65      9.29 o
   1  -3  11       10.09        5.11      8.77 o
   2  -3  11       23.47       27.96      6.65 o
   3  -3  11      151.48      134.76      9.76 o
   4  -3  11       75.34       61.01      8.44 o
   5  -3  11        2.12       -4.05      9.76 o
   6  -3  11       75.88       73.49      8.57 o
   7  -3  11      246.48      239.04     13.58 o
   8  -3  11        2.15      -12.41     12.41 o
   9  -3  11      133.87      142.34     12.49 o
  10  -3  11        2.61      -12.93     13.53 o
  11  -3  11        3.31      -12.02     14.93 o
  -6  -2  11       25.91       24.56     10.54 o
  -5  -2  11        4.32        3.79     12.90 o
  -4  -2  11       40.09       39.38      9.84 o
  -3  -2  11       23.20       17.81      8.75 o
  -2  -2  11      101.97      108.00     10.05 o
  -1  -2  11       10.57       14.28      7.17 o
   0  -2  11      261.97      243.82     11.99 o
   1  -2  11       43.97       49.01      6.93 o
   2  -2  11       37.90       35.07      6.75 o
   3  -2  11      171.16      180.79      9.97 o
   4  -2  11        0.12        7.45      8.46 o
   5  -2  11        0.26        7.79      6.31 o
   6  -2  11       50.55       54.10      7.84 o
   7  -2  11      121.30       88.99     10.31 o
   8  -2  11       18.45       17.73      8.28 o
   9  -2  11      160.73      166.28     13.01 o
  10  -2  11        5.63        0.96     13.03 o
  11  -2  11       21.82       30.43     10.83 o
  -6  -1  11       38.10       48.00     10.46 o
  -5  -1  11        1.27      -13.71     13.71 o
  -4  -1  11       66.78       64.30     10.23 o
  -3  -1  11        0.15       -2.34     10.18 o
  -2  -1  11       55.43       35.38      8.23 o
  -1  -1  11       15.02       26.56      6.96 o
   0  -1  11      350.90      385.28     13.19 o
   1  -1  11       20.76       24.30      6.83 o
   2  -1  11      194.36      200.83      9.89 o
   3  -1  11       96.26       99.97      7.84 o
   4  -1  11        1.23        8.75      5.71 o
   5  -1  11        6.29        4.41      8.77 o
   6  -1  11        0.18       -1.35      8.49 o
   7  -1  11       46.79       60.05      8.39 o
   8  -1  11       52.96       46.47      9.24 o
   9  -1  11       67.61       63.91     10.18 o
  10  -1  11       13.76        5.71     13.97 o
  11  -1  11       48.25       69.76     11.79 o
  -6   0  11       30.49       26.66     10.62 o
  -5   0  11        1.24       -4.65     12.10 o
  -4   0  11      145.83      116.04     11.79 o
  -3   0  11       20.02        8.46     10.96 o
  -2   0  11       76.74       87.54      8.83 o
  -1   0  11       71.40       74.95      8.57 o
   0   0  11      211.57      215.19     10.83 o
   1   0  11       19.35        4.72      8.33 o
   2   0  11      305.71      322.30     11.81 o
   3   0  11       30.33       27.70      6.96 o
   4   0  11        0.23       -0.60      8.31 o
   5   0  11      177.42      155.11      9.84 o
   6   0  11        0.25        5.94     10.28 o
   7   0  11       41.52       48.73      8.26 o
   8   0  11       29.29        8.54     12.56 o
   9   0  11       12.03        8.52     11.16 o
  10   0  11        2.89      -13.91     13.91 o
  11   0  11       57.65       70.48     11.32 o
  -6   1  11       10.05       17.94      9.71 o
  -5   1  11        7.26       -1.84     13.37 o
  -4   1  11      136.06      136.89     11.58 o
  -3   1  11       71.05       70.59      9.48 o
  -2   1  11      230.64      225.49     12.07 o
  -1   1  11      131.05      140.50      9.48 o
   0   1  11      136.12      146.70      9.35 o
   1   1  11       20.01       26.38      6.46 o
   2   1  11      320.46      306.05     11.92 o
   3   1  11        3.73        4.00      7.94 o
   4   1  11      180.99      180.30      9.84 o
   5   1  11      132.24      137.88      9.09 o
   6   1  11      182.41      165.08      9.94 o
   7   1  11      266.41      256.18     12.41 o
   8   1  11       36.03       61.58      8.67 o
   9   1  11        1.37        5.92     11.55 o
  10   1  11        0.39        9.32     11.99 o
  11   1  11       33.64        6.18     14.49 o
  -6   2  11        1.45       -4.13     15.21 o
  -5   2  11       17.17       26.56      9.24 o
  -4   2  11       30.27       40.24      8.49 o
  -3   2  11       63.03       51.69      8.93 o
  -2   2  11      376.72      372.59     14.20 o
  -1   2  11        2.47        5.24      8.98 o
   0   2  11       64.07       80.37      8.10 o
   1   2  11      134.96      138.42      8.70 o
   2   2  11       31.44       34.53      6.65 o
   3   2  11       87.52       84.24      7.50 o
   4   2  11      779.51      784.61     17.55 o
   5   2  11       85.40       95.43      8.18 o
   6   2  11        1.46       -0.65      8.77 o
   7   2  11      303.86      300.96     13.66 o
   8   2  11       90.20       63.14     10.18 o
   9   2  11       43.40       51.97      8.57 o
  10   2  11       19.38       18.64     10.05 o
  11   2  11       10.00       12.36      9.92 o
  -6   3  11       18.56       -5.19     16.74 o
  -5   3  11        7.49       16.04      8.05 o
  -4   3  11        4.19       -5.14     12.07 o
  -3   3  11        5.66        3.92     11.47 o
  -2   3  11      272.20      275.39     12.90 o
  -1   3  11       40.89       58.59      7.45 o
   0   3  11      259.80      260.72     11.76 o
   1   3  11       49.86       50.29      7.27 o
   2   3  11       79.33       78.06      7.29 o
   3   3  11      353.08      346.63     12.20 o
   4   3  11      300.36      323.75     11.86 o
   5   3  11       33.70       30.58      6.85 o
   6   3  11       68.93       77.52      8.28 o
   7   3  11      185.74      191.61     11.55 o
   8   3  11        0.67      -11.01     11.01 o
   9   3  11      187.99      186.01     12.90 o
  10   3  11       11.56       15.47      8.93 o
  11   3  11        5.02       10.33     13.32 o
  -6   4  11       26.29       19.06     10.51 o
  -5   4  11        0.80        9.11      8.41 o
  -4   4  11       41.55       24.07     10.28 o
  -3   4  11       25.56       13.99      8.85 o
  -2   4  11       77.60       76.43      9.09 o
  -1   4  11        5.35       -1.38      9.27 o
   0   4  11      340.54      377.13     13.60 o
   1   4  11      108.60      138.08      8.72 o
   2   4  11       10.00       17.13      5.76 o
   3   4  11      105.18      110.96      8.96 o
   4   4  11        5.64        1.84      8.96 o
   5   4  11       75.90       72.48      8.31 o
   6   4  11       15.94       14.88      7.48 o
   7   4  11       13.41        8.72     10.54 o
   8   4  11        5.00        0.00     11.45 o
   9   4  11      187.72      171.44     13.53 o
  10   4  11        0.11       11.40     12.51 o
  11   4  11       31.06       25.62     11.19 o
  -6   5  11        9.62       11.89     15.63 o
  -5   5  11        4.13        1.97     13.91 o
  -4   5  11       92.65       80.82     10.88 o
  -3   5  11       61.64       61.66      9.50 o
  -2   5  11       88.10       84.11      9.66 o
  -1   5  11       22.94       28.22      7.40 o
   0   5  11      138.58      142.37      9.68 o
   1   5  11       50.41       44.96      7.06 o
   2   5  11       73.33       90.06      8.52 o
   3   5  11      107.93      103.84      8.59 o
   4   5  11       57.12       64.43      7.92 o
   5   5  11       73.42       79.49      8.83 o
   6   5  11       24.01       16.72      7.35 o
   7   5  11        1.13        7.48     10.12 o
   8   5  11       58.33       59.84      9.06 o
   9   5  11       78.58       78.09     10.93 o
  10   5  11        4.81        8.70     12.88 o
  11   5  11       25.46       12.23     11.92 o
  -5   6  11        2.12        0.00     13.34 o
  -4   6  11      130.05      103.35     11.71 o
  -3   6  11        0.75       -5.11     10.83 o
  -2   6  11       30.28       42.50      8.18 o
  -1   6  11      178.83      218.51     11.55 o
   0   6  11      140.05      121.52     10.64 o
   1   6  11        1.05        8.67      9.40 o
   2   6  11      177.30      152.91     10.67 o
   3   6  11       29.20       24.07      7.09 o
   4   6  11       10.56        7.94      9.87 o
   5   6  11      154.38      145.30     10.38 o
   6   6  11       20.15       14.12      7.50 o
   7   6  11       13.34       20.09      7.84 o
   8   6  11       40.05       47.12      9.29 o
   9   6  11       23.63       15.86      9.48 o
  10   6  11        5.40       -8.93     14.25 o
  11   6  11       13.55       10.85     16.33 o
  -5   7  11        4.29        1.04     13.37 o
  -4   7  11      113.51      102.93     11.40 o
  -3   7  11       15.11       11.53      8.44 o
  -2   7  11       85.80       86.32     10.18 o
  -1   7  11        3.12      -10.77     10.77 o
   0   7  11        1.77       -6.57      9.87 o
   1   7  11      199.56      224.25     11.76 o
   2   7  11      168.17      152.49     10.75 o
   3   7  11       18.03        6.85      7.42 o
   4   7  11      154.73      170.74     10.88 o
   5   7  11      100.08       84.29      9.71 o
   6   7  11      136.36      126.35     10.46 o
   7   7  11      107.40      102.23     10.72 o
   8   7  11       32.13       34.63      9.19 o
   9   7  11       14.87       16.41      9.99 o
  10   7  11        8.12        8.18     14.23 o
  -5   8  11       28.72       10.33     11.63 o
  -4   8  11       42.56       31.10     11.21 o
  -3   8  11       13.87        0.93      9.45 o
  -2   8  11      121.24      110.90     11.99 o
  -1   8  11        6.23        9.74     10.88 o
   0   8  11       43.73       62.44      8.75 o
   1   8  11      100.12      126.66     10.49 o
   2   8  11        0.40      -10.18     10.18 o
   3   8  11       79.69       76.87      9.50 o
   4   8  11      127.94      133.75     10.59 o
   5   8  11       52.02       51.30      9.09 o
   6   8  11        3.23        9.14      7.97 o
   7   8  11      169.34      151.77     12.49 o
   8   8  11       10.68        5.43     13.45 o
   9   8  11       48.25       56.02     10.83 o
  10   8  11       10.60        0.00     13.71 o
  -4   9  11        9.93       25.70      9.55 o
  -3   9  11        1.83      -10.72     12.88 o
  -2   9  11       48.74       30.94     10.05 o
  -1   9  11       69.76       72.48     10.02 o
   0   9  11      147.48      186.42     12.62 o
   1   9  11       53.97       53.71      9.94 o
   2   9  11       12.07        2.31     11.60 o
   3   9  11       90.01      101.09     10.07 o
   4   9  11       13.95       19.57      8.44 o
   5   9  11       26.70       35.02      8.23 o
   6   9  11        9.19        7.55     11.92 o
   7   9  11      109.97      116.23     12.51 o
   8   9  11        6.74      -13.24     13.45 o
   9   9  11       90.74      141.33     12.67 o
  10   9  11        2.08        0.00     14.98 o
  -4  10  11       50.59       31.96     11.27 o
  -3  10  11        0.30        5.14     12.77 o
  -2  10  11       17.09       15.39      9.45 o
  -1  10  11        5.92       18.67      8.26 o
   0  10  11      192.90      220.22     13.84 o
   1  10  11       15.87       20.64      8.33 o
   2  10  11        0.10        4.96     11.27 o
   3  10  11       60.85       72.51      9.68 o
   4  10  11       15.52        0.00     12.28 o
   5  10  11       87.06       79.67     10.75 o
   6  10  11       18.69       24.04      9.01 o
   7  10  11       10.17        4.21      9.14 o
   8  10  11        0.31        7.97      9.01 o
   9  10  11       78.69      109.68     12.93 o
  -3  11  11        8.49        8.67     15.34 o
  -2  11  11       30.17       32.17     10.05 o
  -1  11  11       12.81       12.59      9.37 o
   0  11  11      147.27      150.96     13.58 o
   1  11  11       10.39       23.42      8.67 o
   2  11  11       53.61       69.47      9.76 o
   3  11  11        0.35       -6.18     11.99 o
   4  11  11        5.58        5.35      8.80 o
   5  11  11      115.11      116.48     12.07 o
   6  11  11        0.30       -4.72     11.63 o
   7  11  11        7.91       -6.96     14.56 o
   8  11  11        4.76       28.35      8.72 o
  -2  12  11       38.38       50.99     11.09 o
  -1  12  11       33.56       39.25     10.64 o
   0  12  11       48.56       45.66     11.68 o
   1  12  11        6.44        4.34      9.11 o
   2  12  11       59.14       56.93     11.03 o
   3  12  11        6.57       17.47      9.27 o
   4  12  11       29.88       31.05      9.71 o
   5  12  11       70.00       96.13     11.14 o
   6  12  11        1.62       11.09     12.31 o
   7  12  11        8.37       40.55      9.29 o
   8  12  11        3.63       17.21     10.28 o
  -1  13  11        1.66       18.17      9.29 o
   0  13  11        6.63       14.88      9.45 o
   1  13  11       18.14       18.61     10.28 o
   2  13  11       20.12        9.16     15.26 o
   3  13  11        0.07       12.67      8.96 o
   4  13  11       33.59       36.34     10.70 o
   5  13  11       30.18       32.37     10.02 o
   6  13  11        0.49      -11.84     14.49 o
   2  14  11        0.79       -2.18     15.06 o
   3  14  11        4.89       12.51      9.94 o
   4  14  11       42.71       61.45     11.29 o
   2 -11  12       20.11       12.64     10.67 o
   3 -11  12        0.26      -12.10     13.79 o
  -1 -10  12        0.31      -15.47     15.47 o
   0 -10  12       23.05       32.94     10.10 o
   1 -10  12       21.61       11.97     10.18 o
   2 -10  12        0.19       -1.04     12.56 o
   3 -10  12        0.18        6.70      9.03 o
   4 -10  12       19.38       10.44      9.50 o
   5 -10  12        8.41       10.70     13.53 o
   6 -10  12        2.87        2.21     14.41 o
  -2  -9  12       44.63       39.15     11.76 o
  -1  -9  12        3.38        3.12     14.07 o
   0  -9  12       53.29       71.96     10.31 o
   1  -9  12        8.46        6.83     13.34 o
   2  -9  12        3.59       -6.75     14.33 o
   3  -9  12       89.82       70.46     11.55 o
   4  -9  12       15.48       -3.92     14.85 o
   5  -9  12        0.61      -14.43     14.43 o
   6  -9  12        1.72       15.60      8.93 o
   7  -9  12       35.31       35.41     10.67 o
  -3  -8  12        0.12       12.54      9.53 o
  -2  -8  12       28.54       16.48     11.11 o
  -1  -8  12        8.49       11.29      9.61 o
   0  -8  12       64.32       50.83     10.62 o
   1  -8  12        5.29       -7.35     12.85 o
   2  -8  12        0.26       -1.82     12.88 o
   3  -8  12       87.38       85.62     10.90 o
   4  -8  12        9.39        3.69     13.06 o
   5  -8  12      114.84       95.79     11.27 o
   6  -8  12       23.62       37.28      8.96 o
   7  -8  12        6.98        2.05     14.12 o
   8  -8  12        2.93        5.45     15.06 o
  -4  -7  12       23.66        8.90     15.97 o
  -3  -7  12        0.91       -8.33     13.89 o
  -2  -7  12       39.84       43.59     10.59 o
  -1  -7  12        3.01       -1.40      8.93 o
   0  -7  12       66.53       63.99     10.28 o
   1  -7  12       46.71       52.28      9.89 o
   2  -7  12        1.26        0.86     10.46 o
   3  -7  12       72.53       46.86     10.57 o
   4  -7  12       11.91       -6.05     12.85 o
   5  -7  12       80.37       68.48     10.64 o
   6  -7  12        0.67       12.98     13.11 o
   7  -7  12       55.12       52.70     10.41 o
   8  -7  12       18.13       20.22     10.59 o
  -4  -6  12       62.73       59.84     11.53 o
  -3  -6  12        5.74       -2.99     14.75 o
  -2  -6  12       29.30       19.16      9.63 o
  -1  -6  12       14.48       10.62     13.71 o
   0  -6  12       59.65       55.58      9.79 o
   1  -6  12        2.25        8.18     11.09 o
   2  -6  12       36.60       38.99      8.77 o
   3  -6  12       12.03       21.31      7.92 o
   4  -6  12       15.70        8.15     12.28 o
   5  -6  12      200.99      160.64     12.23 o
   6  -6  12       33.74       26.79      9.99 o
   7  -6  12       13.04      -12.05     12.62 o
   8  -6  12        6.89        6.41      8.98 o
   9  -6  12       28.02       33.49     10.93 o
  -4  -5  12       84.52       69.55     13.03 o
  -3  -5  12        6.53       -3.82     13.94 o
  -2  -5  12      122.77      101.06     12.38 o
  -1  -5  12       13.18        2.54     11.60 o
   0  -5  12       11.66        8.02     12.05 o
   1  -5  12        4.19       14.75      7.74 o
   2  -5  12       38.32       27.08      8.39 o
   3  -5  12       18.12       -0.75     12.20 o
   4  -5  12       14.82        5.43     12.02 o
   5  -5  12      104.36      112.59     10.62 o
   6  -5  12      136.07      120.72     11.21 o
   7  -5  12      146.80      126.04     12.28 o
   8  -5  12        7.71        0.00     12.46 o
   9  -5  12        0.11       13.79      9.06 o
  10  -5  12        5.45        1.12     16.04 o
  -5  -4  12       19.58        8.67     15.78 o
  -4  -4  12       21.86       38.42     10.15 o
  -3  -4  12       46.02       44.34     10.18 o
  -2  -4  12      152.16      160.49     11.71 o
  -1  -4  12        0.29       -3.25     10.18 o
   0  -4  12      116.71      126.09     10.23 o
   1  -4  12      189.72      193.20     11.60 o
   2  -4  12        2.04        1.45     10.44 o
   3  -4  12       18.05       17.06      7.94 o
   4  -4  12       43.44       37.23      8.18 o
   5  -4  12       41.80       40.76      8.90 o
   6  -4  12       21.40       17.96      8.62 o
   7  -4  12      161.15      159.79     12.80 o
   8  -4  12       16.84       -5.45     13.73 o
   9  -4  12       26.15       29.52      9.94 o
  10  -4  12       34.87       36.81     10.67 o
  -5  -3  12       14.49       11.63     13.19 o
  -4  -3  12       34.01       42.76      9.71 o
  -3  -3  12        0.08       -3.58     11.68 o
  -2  -3  12       47.17       43.72      9.32 o
  -1  -3  12       79.03       87.88      9.63 o
   0  -3  12      203.79      226.48     11.86 o
   1  -3  12       91.62       88.14      9.66 o
   2  -3  12        0.21       -5.58      9.89 o
   3  -3  12      442.21      399.14     14.80 o
   4  -3  12       41.93       39.59      8.70 o
   5  -3  12        8.92        4.39     10.75 o
   6  -3  12        2.79        6.91     10.88 o
   7  -3  12       99.41       99.25     10.80 o
   8  -3  12        1.31        1.77     10.83 o
   9  -3  12       50.58       53.35     11.06 o
  10  -3  12        2.09        4.15     14.07 o
  -5  -2  12        2.38       -3.12     13.58 o
  -4  -2  12       37.97       47.09      9.71 o
  -3  -2  12        2.54        1.74     11.81 o
  -2  -2  12       17.95       18.67      8.18 o
  -1  -2  12        0.08       -5.32     10.64 o
   0  -2  12      217.77      215.24     11.60 o
   1  -2  12        1.27       -1.04      6.78 o
   2  -2  12        1.50        5.37      9.22 o
   3  -2  12      237.63      230.97     11.50 o
   4  -2  12       10.61       -4.78      9.87 o
   5  -2  12      325.96      329.65     13.66 o
   6  -2  12       67.45       65.78      9.40 o
   7  -2  12       17.75       -1.58     11.76 o
   8  -2  12        5.11        6.83      8.07 o
   9  -2  12       46.95       42.68     10.67 o
  10  -2  12        0.19        6.07     13.34 o
  11  -2  12        0.75        3.32     13.94 o
  -5  -1  12        2.59       12.80      9.50 o
  -4  -1  12      115.09      103.53     12.41 o
  -3  -1  12        2.70       -1.71     11.29 o
  -2  -1  12        1.59        8.75      9.11 o
  -1  -1  12        0.16       -3.71     10.33 o
   0  -1  12      165.00      156.52     10.72 o
   1  -1  12        7.02      -10.49     10.49 o
   2  -1  12       10.23        9.50      6.57 o
   3  -1  12      134.15      120.92      9.19 o
   4  -1  12       49.36       57.81      7.84 o
   5  -1  12      373.38      355.89     13.91 o
   6  -1  12        0.78        7.97     10.49 o
   7  -1  12       74.55       68.46      9.22 o
   8  -1  12       58.21       56.31      9.61 o
   9  -1  12        9.79       23.18      9.09 o
  10  -1  12        0.15      -14.49     14.49 o
  11  -1  12        9.33        1.09     15.58 o
  -5   0  12        0.36        2.02     13.50 o
  -4   0  12      214.85      195.98     13.99 o
  -3   0  12       17.89       19.16      8.39 o
  -2   0  12       62.41       74.33      8.64 o
  -1   0  12       98.86      105.61      9.89 o
   0   0  12       93.66       97.46      9.42 o
   1   0  12        9.19       18.82      6.59 o
   2   0  12        1.96        8.70      5.94 o
   3   0  12       14.29       17.65      6.36 o
   4   0  12      107.43      101.22      8.77 o
   5   0  12      630.06      602.41     17.19 o
   6   0  12       40.43       41.69      8.15 o
   7   0  12       73.14       84.86      9.92 o
   8   0  12       31.28       28.76      9.14 o
   9   0  12        4.44       15.24      8.46 o
  10   0  12        7.46        9.79     13.06 o
  11   0  12       14.33       28.48     10.51 o
  -5   1  12       12.88        4.05     13.76 o
  -4   1  12      192.75      207.11     13.79 o
  -3   1  12       55.37       47.14      9.79 o
  -2   1  12      212.84      183.41     12.98 o
  -1   1  12       87.52       81.05      9.58 o
   0   1  12       97.37      108.90      9.42 o
   1   1  12      285.93      280.89     12.44 o
   2   1  12        0.76       -9.27      9.27 o
   3   1  12       10.38        6.39      9.45 o
   4   1  12        1.72        4.54      6.31 o
   5   1  12      448.94      453.58     15.19 o
   6   1  12      140.41      131.46     10.10 o
   7   1  12      187.52      173.65     11.94 o
   8   1  12        2.30      -11.53     11.53 o
   9   1  12        0.99      -12.46     13.19 o
  10   1  12       36.72       46.21     10.23 o
  11   1  12        7.57      -10.67     14.85 o
  -5   2  12        1.38      -14.49     14.49 o
  -4   2  12       49.09       41.87     10.44 o
  -3   2  12       86.59       90.86     10.77 o
  -2   2  12      307.68      310.57     13.71 o
  -1   2  12        8.56        3.66     11.47 o
   0   2  12      147.25      168.17      9.94 o
   1   2  12      386.00      408.07     13.97 o
   2   2  12       53.45       51.40      7.50 o
   3   2  12      139.95      147.98      9.35 o
   4   2  12       75.43       81.78      8.49 o
   5   2  12      242.41      245.59     11.60 o
   6   2  12       14.20        2.13     10.75 o
   7   2  12      230.46      238.27     12.95 o
   8   2  12       18.21       15.89      8.15 o
   9   2  12       28.17       29.34      9.37 o
  10   2  12       22.33        8.75     15.71 o
  11   2  12        0.03       20.79      9.45 o
  -5   3  12        2.32       -3.09      9.53 o
  -4   3  12       69.26       75.29     10.72 o
  -3   3  12        0.15        6.91     10.44 o
  -2   3  12      123.17      121.52     10.98 o
  -1   3  12       55.62       61.27      9.06 o
   0   3  12      292.74      289.59     12.54 o
   1   3  12       92.00       84.11      8.93 o
   2   3  12       28.97       42.65      6.85 o
   3   3  12      353.77      358.67     13.40 o
   4   3  12        7.39        7.22      7.01 o
   5   3  12      135.49      133.13      9.97 o
   6   3  12       21.05       14.28      7.55 o
   7   3  12       42.15       46.08      8.52 o
   8   3  12       15.93        2.47     12.95 o
   9   3  12      125.24      116.69     11.97 o
  10   3  12       31.33       42.99     10.20 o
  11   3  12        0.03        5.89     10.05 o
  -5   4  12       13.83       10.46     13.47 o
  -4   4  12       78.49       55.53     11.27 o
  -3   4  12        5.79      -13.08     13.08 o
  -2   4  12       25.97       28.45      8.36 o
  -1   4  12       27.18       25.42      7.61 o
   0   4  12      147.88      154.59     10.96 o
   1   4  12       10.24       -1.38      9.42 o
   2   4  12        0.13       -8.96      8.96 o
   3   4  12      353.54      350.23     13.16 o
   4   4  12        0.06       -9.50      9.50 o
   5   4  12      210.41      238.76     11.84 o
   6   4  12       29.31       33.46      7.89 o
   7   4  12        0.40      -10.72     10.72 o
   8   4  12       19.13       17.08      9.11 o
   9   4  12       48.70       48.03     10.28 o
  10   4  12        0.82      -14.59     14.59 o
  11   4  12        4.39        7.58     13.55 o
  -5   5  12        6.14        6.41     11.99 o
  -4   5  12      170.63      156.26     13.84 o
  -3   5  12        5.49        0.91     13.08 o
  -2   5  12        3.33        7.50      8.31 o
  -1   5  12        6.78      -11.58     11.58 o
   0   5  12       26.44        2.93     12.15 o
   1   5  12        1.93        7.04      9.71 o
   2   5  12        9.56        5.50     10.70 o
   3   5  12       87.78      101.43      8.83 o
   4   5  12       39.71       33.20      7.58 o
   5   5  12      353.52      361.55     14.07 o
   6   5  12       10.73      -11.92     11.92 o
   7   5  12        0.59       -7.94     11.21 o
   8   5  12       88.67       81.78     11.47 o
   9   5  12        6.92       -4.62     11.79 o
  10   5  12       18.57       13.08     16.38 o
  11   5  12        1.08       -6.59     14.49 o
  -5   6  12        0.12       -1.09     15.39 o
  -4   6  12      207.48      184.45     14.46 o
  -3   6  12        5.88       -9.29     13.34 o
  -2   6  12       17.69       -2.60     12.59 o
  -1   6  12       26.34       34.76      8.59 o
   0   6  12        0.39        7.63      9.99 o
   1   6  12      197.76      220.77     11.89 o
   2   6  12       20.05       19.31      7.27 o
   3   6  12       24.68       28.40      7.79 o
   4   6  12       19.84       20.48      7.61 o
   5   6  12      183.08      192.60     11.92 o
   6   6  12       26.16       -3.09     12.75 o
   7   6  12       30.19       30.30      9.09 o
   8   6  12       90.95       89.38     11.06 o
   9   6  12        0.88       19.44      8.59 o
  10   6  12       32.25       37.05     10.54 o
  -4   7  12      117.41      126.64     13.29 o
  -3   7  12        0.19        3.87     13.08 o
  -2   7  12       60.59       51.61      9.97 o
  -1   7  12       61.60       67.86      9.55 o
   0   7  12        0.74      -11.09     11.09 o
   1   7  12      366.15      371.96     15.45 o
   2   7  12        1.11        0.00      9.35 o
   3   7  12       61.39       67.29      9.40 o
   4   7  12        1.83        5.27      9.76 o
   5   7  12      181.51      196.42     11.92 o
   6   7  12        9.15       -7.24     12.07 o
   7   7  12       73.31       74.35     10.72 o
   8   7  12        8.93       39.43      8.28 o
   9   7  12        0.06       -2.93     11.60 o
  10   7  12       46.79       53.97     11.21 o
  -4   8  12       22.59        6.49     15.91 o
  -3   8  12        3.27       10.05     12.69 o
  -2   8  12       55.44       57.68     10.36 o
  -1   8  12        0.09      -12.15     12.15 o
   0   8  12        2.49       -3.35     11.47 o
   1   8  12      702.04      723.83     20.46 o
   2   8  12       17.43       18.54      7.84 o
   3   8  12       75.35       70.87      9.74 o
   4   8  12        5.67       -0.78     11.58 o
   5   8  12       80.37       82.63     10.46 o
   6   8  12        0.08       -0.83     11.63 o
   7   8  12      162.04      149.90     12.59 o
   8   8  12        0.11        7.55     12.10 o
   9   8  12        9.63       11.66      9.68 o
  10   8  12       20.19       37.18     10.83 o
  -3   9  12        0.10      -15.29     15.29 o
  -2   9  12       12.29       13.79      9.32 o
  -1   9  12       22.00       31.59      9.35 o
   0   9  12       48.28       58.23     10.36 o
   1   9  12      184.51      186.11     13.06 o
   2   9  12       77.62       79.21      9.61 o
   3   9  12      323.09      342.89     15.32 o
   4   9  12       16.00       12.54      8.31 o
   5   9  12       43.77       58.96      9.76 o
   6   9  12       26.39       31.02      9.06 o
   7   9  12       46.18       48.36     10.59 o
   8   9  12        6.16        9.89      9.09 o
   9   9  12       45.26       53.30     10.96 o
  -3  10  12       21.82       30.30     10.80 o
  -2  10  12        2.78       -4.15     13.97 o
  -1  10  12        0.12        4.91     12.23 o
   0  10  12       45.36       44.37     10.41 o
   1  10  12       14.00       -1.82     13.40 o
   2  10  12        0.11       -2.65     12.54 o
   3  10  12       82.14       79.57     10.88 o
   4  10  12      102.58      137.31     11.42 o
   5  10  12      165.69      155.61     13.03 o
   6  10  12       31.98       58.49      9.71 o
   7  10  12        1.40       20.56      9.22 o
   8  10  12        2.51       -5.19     14.17 o
   9  10  12       15.41       35.83     10.70 o
  -2  11  12        6.07        8.75     14.51 o
  -1  11  12       46.35       49.87     10.10 o
   0  11  12        7.82        3.97      9.50 o
   1  11  12        7.93        0.00     13.32 o
   2  11  12       13.96        9.42      9.53 o
   3  11  12       14.26       13.58      8.72 o
   4  11  12        7.37        2.83     11.89 o
   5  11  12       94.61      117.65     11.81 o
   6  11  12        1.44       13.86      9.29 o
   7  11  12        1.68        5.17     13.34 o
   8  11  12       11.21        5.45     15.06 o
  -1  12  12        3.84        9.92     14.90 o
   0  12  12        0.83        7.37     13.71 o
   1  12  12       38.96       53.22     11.24 o
   2  12  12       10.33        3.50      9.94 o
   3  12  12        1.23       -4.98     11.53 o
   4  12  12        1.59       -3.01     12.67 o
   5  12  12       62.94       67.45     11.47 o
   6  12  12        3.23       -2.10     14.72 o
   7  12  12        1.46        7.66      9.40 o
   1  13  12       29.47       44.18     11.53 o
   2  13  12        2.13      -14.54     14.54 o
   3  13  12        4.74       -1.06     13.79 o
   4  13  12       12.80       12.33      9.71 o
   5  13  12       15.63        9.79     14.49 o
   2 -10  13        6.58       -6.65     14.85 o
   3 -10  13        7.40        9.97     13.42 o
   0  -9  13        8.34        6.49     13.79 o
   1  -9  13       47.51       39.64     10.96 o
   2  -9  13       13.14        1.04     14.04 o
   3  -9  13       67.49       56.26     11.63 o
   4  -9  13        1.36       -9.48     13.50 o
   5  -9  13        3.86       -4.28     13.50 o
   6  -9  13        7.37      -12.20     14.90 o
  -1  -8  13        9.46        2.13     14.36 o
   0  -8  13        9.34       22.04      9.97 o
   1  -8  13       34.68       52.41     10.20 o
   2  -8  13        1.47        0.00     13.21 o
   3  -8  13      118.39       96.24     12.12 o
   4  -8  13        4.90       12.90     13.79 o
   5  -8  13       18.94       24.35      9.71 o
   6  -8  13       10.41        5.24     15.37 o
   7  -8  13        6.54      -13.81     13.81 o
  -2  -7  13        2.48       11.68     14.46 o
  -1  -7  13       13.58       40.47      9.37 o
   0  -7  13        2.02      -12.64     13.24 o
   1  -7  13       15.08       16.54      9.53 o
   2  -7  13        3.11       16.74      8.83 o
   3  -7  13      141.80      104.39     11.34 o
   4  -7  13        4.03        9.37      8.62 o
   5  -7  13       83.30       82.53     10.70 o
   6  -7  13        0.37      -13.99     13.99 o
   7  -7  13        0.12       14.04      8.96 o
   8  -7  13       20.51        8.77     15.76 o
  -3  -6  13        3.55       12.44      9.45 o
  -2  -6  13        0.33        6.10     13.19 o
  -1  -6  13       22.62       24.14      9.92 o
   0  -6  13       13.25       25.91      8.88 o
   1  -6  13        7.24       -3.58     12.12 o
   2  -6  13       14.86       15.45      8.83 o
   3  -6  13       44.61       44.42      9.81 o
   4  -6  13        1.45       -9.79     11.14 o
   5  -6  13      125.27      116.59     11.94 o
   6  -6  13        1.87        6.62      8.62 o
   7  -6  13       23.55        8.93      9.55 o
   8  -6  13       53.16       41.95     11.58 o
  -3  -5  13        0.89       -2.08     13.89 o
  -2  -5  13       15.00        3.43     10.38 o
  -1  -5  13       38.01       44.86      9.68 o
   0  -5  13       15.86        4.85      9.19 o
   1  -5  13       84.23       68.93     10.59 o
   2  -5  13        1.08       -6.72     11.21 o
   3  -5  13        1.18        1.66     11.84 o
   4  -5  13       10.79      -12.38     12.38 o
   5  -5  13       40.50       45.56      9.76 o
   6  -5  13       15.27       18.48      9.03 o
   7  -5  13       51.40       53.56      9.97 o
   8  -5  13       37.99       32.19     11.21 o
   9  -5  13        0.02      -14.02     14.02 o
  -4  -4  13       22.82       38.53     11.11 o
  -3  -4  13       21.26       14.12     16.46 o
  -2  -4  13       20.18       14.15      9.24 o
  -1  -4  13        1.22      -10.70     12.33 o
   0  -4  13        0.63       -2.54     11.50 o
   1  -4  13      256.18      246.60     13.81 o
   2  -4  13        1.00        3.22     11.27 o
   3  -4  13       44.13       44.44      9.11 o
   4  -4  13       33.74       20.64      9.06 o
   5  -4  13       16.03       11.63     11.92 o
   6  -4  13        3.26      -12.10     13.16 o
   7  -4  13       65.72       66.04     10.18 o
   8  -4  13        8.38        8.23      9.19 o
   9  -4  13        0.11       -2.08     12.10 o
  -4  -3  13        0.18       -4.23     13.81 o
  -3  -3  13       45.45       43.20     10.18 o
  -2  -3  13        8.82        7.32     12.36 o
  -1  -3  13       32.57        3.45     14.12 o
   0  -3  13       31.15       23.39      9.06 o
   1  -3  13      136.77      138.84     11.11 o
   2  -3  13        9.36        3.48      7.92 o
   3  -3  13      136.40      145.20     11.01 o
   4  -3  13        6.52       21.03      7.09 o
   5  -3  13        3.57       -4.00     11.63 o
   6  -3  13      103.66      100.05     11.09 o
   7  -3  13        0.96       13.63      8.20 o
   8  -3  13       21.63       -1.87     13.32 o
   9  -3  13       13.64       18.12      9.32 o
  10  -3  13       15.38       -3.27     15.65 o
  -4  -2  13        0.44        6.23     13.45 o
  -3  -2  13       50.62       40.81      9.99 o
  -2  -2  13       35.60       24.14      9.48 o
  -1  -2  13       23.68        9.24     11.79 o
   0  -2  13       43.28       51.04      8.64 o
   1  -2  13      231.78      244.52     12.80 o
   2  -2  13        2.51        5.24     11.21 o
   3  -2  13      171.57      166.38     10.83 o
   4  -2  13       15.59       -2.26     11.89 o
   5  -2  13       18.09       27.52      7.58 o
   6  -2  13       82.30       79.26      9.89 o
   7  -2  13        2.73       -0.86     11.63 o
   8  -2  13      110.15      130.89     12.07 o
   9  -2  13        3.31       -4.91     12.31 o
  10  -2  13        5.57        4.26     14.17 o
  -5  -1  13        1.23       -2.23     15.08 o
  -4  -1  13        9.64       -1.01     14.36 o
  -3  -1  13       42.92       42.99     10.49 o
  -2  -1  13       31.70       32.06      9.27 o
  -1  -1  13      112.47      124.35     11.11 o
   0  -1  13        6.40       -1.56     10.93 o
   1  -1  13       38.24       47.66      7.92 o
   2  -1  13        4.06        6.59      9.42 o
   3  -1  13      211.06      224.97     12.49 o
   4  -1  13       12.73      -11.34     11.34 o
   5  -1  13      195.20      194.05     11.84 o
   6  -1  13       19.64       21.31      8.15 o
   7  -1  13        3.73       -6.67     10.96 o
   8  -1  13       91.30       89.30     10.80 o
   9  -1  13        2.35        5.76     12.46 o
  10  -1  13       18.47       12.51     14.23 o
  -5   0  13        4.65      -14.69     14.69 o
  -4   0  13       42.79       33.49     10.98 o
  -3   0  13       43.31       51.48     10.15 o
  -2   0  13        3.98      -12.88     12.88 o
  -1   0  13      163.55      166.77     11.76 o
   0   0  13       27.69        6.93     12.88 o
   1   0  13      166.24      187.12     10.64 o
   2   0  13        0.63        3.61      9.50 o
   3   0  13       15.94       13.60      7.61 o
   4   0  13        5.07       20.64      6.83 o
   5   0  13      281.49      281.33     13.37 o
   6   0  13        3.59      -10.88     11.03 o
   7   0  13       21.30       16.46      8.88 o
   8   0  13       75.86       87.10     10.44 o
   9   0  13        6.67       -4.75     12.33 o
  10   0  13       17.00        4.13     12.28 o
  -5   1  13        7.35       11.01     15.19 o
  -4   1  13       13.02        7.09     13.84 o
  -3   1  13        0.83        1.87     12.80 o
  -2   1  13       34.67       58.41      8.90 o
  -1   1  13      119.14      110.93     10.93 o
   0   1  13       70.46       55.56      9.06 o
   1   1  13      200.82      169.81     12.25 o
   2   1  13        0.18        5.74      6.59 o
   3   1  13       50.48       53.32      8.49 o
   4   1  13       29.89       35.57      7.89 o
   5   1  13      131.89      123.29     10.31 o
   6   1  13       13.27       13.89      7.84 o
   7   1  13       57.99       71.39      9.79 o
   8   1  13        9.61        7.87      8.15 o
   9   1  13        0.07       -1.90     12.77 o
  10   1  13       49.14       46.00     10.98 o
  11   1  13        0.10        0.00     12.49 o
  -5   2  13        2.61        6.65     12.98 o
  -4   2  13       31.57       51.27     10.75 o
  -3   2  13      110.14      111.40     12.75 o
  -2   2  13       92.86       68.15     11.55 o
  -1   2  13        4.09       10.57      7.97 o
   0   2  13        2.42        5.37     11.47 o
   1   2  13      255.69      230.27     12.93 o
   2   2  13       29.21       42.00      7.32 o
   3   2  13       59.81       76.92      8.67 o
   4   2  13       97.39      101.38      9.61 o
   5   2  13       21.43       30.66      7.50 o
   6   2  13        5.21       -1.53     10.28 o
   7   2  13       63.04       70.12      9.03 o
   8   2  13        0.22        5.24     10.90 o
   9   2  13       13.68        6.59     13.47 o
  10   2  13       49.18       40.32     10.98 o
  11   2  13        4.72       -6.67     15.39 o
  -4   3  13        2.50       13.84      9.42 o
  -3   3  13       66.04       37.82     11.01 o
  -2   3  13       83.34       82.04     10.31 o
  -1   3  13       25.40       23.39      8.85 o
   0   3  13       32.65       27.96      8.72 o
   1   3  13       95.74       88.66      9.68 o
   2   3  13        0.09       -2.91     10.25 o
   3   3  13      263.97      243.95     12.90 o
   4   3  13       26.64       34.84      8.10 o
   5   3  13        0.12        0.75     10.20 o
   6   3  13      119.91       99.48     11.37 o
   7   3  13        0.08        7.81      8.26 o
   8   3  13       10.53        3.06      9.32 o
   9   3  13       57.39       43.51     10.64 o
  10   3  13       19.50       11.79     10.41 o
  -4   4  13        4.90       12.49     13.01 o
  -3   4  13      105.06       91.74     11.99 o
  -2   4  13       11.16        8.02     12.85 o
  -1   4  13        0.48        1.66     11.09 o
   0   4  13       24.85        5.53     11.81 o
   1   4  13       20.44       25.44      7.74 o
   2   4  13       52.30       42.91      8.98 o
   3   4  13      205.49      224.09     12.41 o
   4   4  13        0.08       -1.48     10.36 o
   5   4  13       27.25       28.06      8.28 o
   6   4  13      111.55      112.15     11.09 o
   7   4  13       23.38       24.17      8.20 o
   8   4  13      136.18      148.52     11.97 o
   9   4  13       23.64       11.47     15.37 o
  10   4  13       19.24       36.79     10.07 o
  -4   5  13       15.78       28.14      9.81 o
  -3   5  13       69.94       59.92     11.94 o
  -2   5  13        2.42       15.08      8.41 o
  -1   5  13       73.77       79.28     10.18 o
   0   5  13       25.28       23.57      8.49 o
   1   5  13       14.90       -0.78     12.36 o
   2   5  13      120.94       98.49     10.07 o
   3   5  13       35.06       33.90      9.01 o
   4   5  13        0.39       -2.28     11.55 o
   5   5  13       34.38       47.04      9.03 o
   6   5  13       13.30       26.69      7.66 o
   7   5  13        9.97       14.90      8.20 o
   8   5  13      185.94      171.91     13.97 o
   9   5  13        0.07       -0.99     11.66 o
  10   5  13       38.57       43.17     11.66 o
  -4   6  13       20.34        8.72     15.63 o
  -3   6  13       44.06       45.43     10.12 o
  -2   6  13        2.24      -13.71     13.71 o
  -1   6  13      104.07       95.51     11.16 o
   0   6  13       35.36       44.91      7.76 o
   1   6  13      120.23      120.28     11.34 o
   2   6  13       48.64       61.40      9.24 o
   3   6  13       29.05       28.48      8.44 o
   4   6  13        2.87       11.40      7.32 o
   5   6  13       26.13       37.36      8.02 o
   6   6  13        2.95       -8.33     12.64 o
   7   6  13        0.07       -2.62     11.27 o
   8   6  13       81.15       94.50     10.93 o
   9   6  13        6.49        2.00     13.24 o
  10   6  13       50.57       15.06     16.93 o
  -3   7  13       21.54       40.16     10.51 o
  -2   7  13        5.98        2.93     12.28 o
  -1   7  13       82.54       80.76     10.80 o
   0   7  13       65.39       56.31      9.76 o
   1   7  13      298.93      319.31     15.03 o
   2   7  13       10.68       -9.03      9.03 o
   3   7  13       10.50       13.40      7.55 o
   4   7  13       10.43       21.26      8.41 o
   5   7  13       35.49       37.15      9.42 o
   6   7  13        1.10       -4.34     11.24 o
   7   7  13       36.70       29.47     10.18 o
   8   7  13       34.97       47.09     10.49 o
   9   7  13        7.81      -14.75     14.75 o
  10   7  13       36.51       33.13     11.94 o
  -3   8  13       29.04       24.90     10.83 o
  -2   8  13       17.64        8.10     14.77 o
  -1   8  13       27.06       13.40     13.94 o
   0   8  13        9.16       12.31      8.33 o
   1   8  13      248.50      239.17     14.30 o
   2   8  13       20.23       32.63      8.59 o
   3   8  13      109.39      108.07     11.47 o
   4   8  13       22.74       26.09      9.03 o
   5   8  13        0.92       -9.61     12.12 o
   6   8  13       30.06       28.87      9.79 o
   7   8  13       51.55       54.23     10.59 o
   8   8  13        0.05       -0.99     13.79 o
   9   8  13        4.10        4.26      9.58 o
  -2   9  13        4.01       13.76     14.25 o
  -1   9  13       15.95        7.01     13.27 o
   0   9  13       13.83       16.74      9.29 o
   1   9  13       74.11       75.78     10.38 o
   2   9  13       21.21       17.63      8.54 o
   3   9  13      112.24      114.17     11.68 o
   4   9  13        2.48        8.54      8.26 o
   5   9  13       20.24       13.73     13.91 o
   6   9  13      110.13      107.71     12.20 o
   7   9  13        6.30       21.18      9.29 o
   8   9  13        1.62        9.35     14.28 o
   9   9  13       14.31       29.78     10.54 o
  -2  10  13        0.98        7.76     14.43 o
  -1  10  13       72.14       73.18     12.18 o
   0  10  13        7.55        7.06      9.58 o
   1  10  13        3.02       12.67     13.11 o
   2  10  13        4.00       13.84      8.41 o
   3  10  13       71.25       81.80     11.53 o
   4  10  13        8.39        4.28      9.35 o
   5  10  13       22.76       -4.83     16.07 o
   6  10  13       42.62       53.17     10.96 o
   7  10  13        0.45       -2.08     13.32 o
   8  10  13       24.41       23.34     10.90 o
  -1  11  13       29.71       34.94     11.66 o
   0  11  13        1.28        8.52     13.11 o
   1  11  13        2.20       -2.05     14.43 o
   2  11  13       20.45       21.21     10.20 o
   3  11  13        7.15       -1.01     13.40 o
   4  11  13        0.08       10.05     12.23 o
   5  11  13       42.20       47.46     11.42 o
   6  11  13       12.52       11.01      9.81 o
   7  11  13        4.85      -16.02     16.02 o
   1  12  13        1.72      -12.02     15.42 o
   2  12  13       17.28        9.66     14.98 o
   3  12  13        0.47       -1.06     13.24 o
   4  12  13       20.94       18.67     10.67 o
   5  12  13        7.16        1.09     14.04 o
   6  12  13        0.36      -14.28     14.28 o
   0  -8  14        1.68       12.15     13.47 o
   1  -8  14       21.48       16.67     11.79 o
   2  -8  14        4.68      -14.04     14.04 o
   3  -8  14       58.53       42.63     11.34 o
   4  -8  14        0.58       -5.30     12.77 o
   5  -8  14        8.93       10.25      9.92 o
  -1  -7  14       52.31       69.37     11.21 o
   0  -7  14        0.03       -9.45     13.76 o
   1  -7  14       17.43       10.23     10.12 o
   2  -7  14        2.70      -13.45     13.45 o
   3  -7  14       48.65       57.94     10.90 o
   4  -7  14        0.08        2.02     13.11 o
   5  -7  14       31.70       28.19     10.67 o
   6  -7  14       13.74        0.00     10.18 o
   7  -7  14        2.44      -13.24     14.56 o
  -2  -6  14        7.26        2.21     14.10 o
  -1  -6  14       38.41       30.35     11.73 o
   0  -6  14        5.09        4.02     12.72 o
   1  -6  14       29.45       41.43      9.87 o
   2  -6  14       13.69       17.21      8.36 o
   3  -6  14        6.52        6.65     13.42 o
   4  -6  14        7.15        7.66     12.69 o
   5  -6  14       26.74       37.59     10.36 o
   6  -6  14        0.44       11.09     12.31 o
   7  -6  14        0.51        4.23     13.60 o
   8  -6  14       83.82       77.70     12.85 o
  -2  -5  14        3.99       -4.23     14.77 o
  -1  -5  14       36.64       19.13     10.90 o
   0  -5  14       21.40       31.33      8.83 o
   1  -5  14       87.54       80.74     11.86 o
   2  -5  14        7.56        8.23      8.67 o
   3  -5  14        0.52       15.01      8.80 o
   4  -5  14       67.79       61.32     10.41 o
   5  -5  14        1.00       -4.67     12.15 o
   6  -5  14        0.74        0.00     13.58 o
   7  -5  14        0.40       -1.01     13.99 o
   8  -5  14       37.47       44.81     10.12 o
  -3  -4  14       12.18       10.38     11.14 o
  -2  -4  14        3.02       -7.19     13.50 o
  -1  -4  14       13.10        0.96     12.64 o
   0  -4  14        0.79      -10.23     12.69 o
   1  -4  14      117.84      135.57     11.81 o
   2  -4  14        7.13        0.88      8.57 o
   3  -4  14        6.68       -4.36     12.31 o
   4  -4  14      129.53      132.66     11.55 o
   5  -4  14       11.74       11.21      7.63 o
   6  -4  14       60.55       57.48     10.98 o
   7  -4  14        0.22        0.00     13.08 o
   8  -4  14       10.70       13.40     13.86 o
   9  -4  14        0.03       -1.09     15.13 o
  -3  -3  14       52.67       55.97     11.34 o
  -2  -3  14        0.61       -8.00     13.99 o
  -1  -3  14       28.22       28.30      9.24 o
   0  -3  14       14.73       30.14      8.10 o
   1  -3  14      106.34       80.74     11.45 o
   2  -3  14       13.42       10.18      8.26 o
   3  -3  14       33.56       20.64      8.46 o
   4  -3  14       37.28       52.99      8.67 o
   5  -3  14        7.45      -13.03     13.03 o
   6  -3  14      214.74      206.54     14.80 o
   7  -3  14       14.99       16.98      9.74 o
   8  -3  14       25.76       38.42      9.76 o
   9  -3  14        2.34      -15.78     15.78 o
  -3  -2  14       82.95       66.85     11.19 o
  -2  -2  14       11.25       -3.43      9.35 o
  -1  -2  14      127.34      105.92     11.79 o
   0  -2  14        1.53       -0.88     11.73 o
   1  -2  14       27.89       37.59      8.83 o
   2  -2  14        0.43       14.02      7.61 o
   3  -2  14       82.14       95.69      9.40 o
   4  -2  14       10.46       13.16      8.46 o
   5  -2  14       24.47       25.23      8.49 o
   6  -2  14      190.33      195.95     12.88 o
   7  -2  14       62.00       59.66      9.84 o
   8  -2  14       78.26       63.68     11.60 o
   9  -2  14        4.77        9.35      9.09 o
  -3  -1  14       61.50       48.36     11.40 o
  -2  -1  14       23.39       31.23      9.32 o
  -1  -1  14      244.51      231.54     13.53 o
   0  -1  14        0.07        6.02     12.67 o
   1  -1  14       79.44       87.28      9.84 o
   2  -1  14        0.73       -7.27     11.60 o
   3  -1  14        0.34        8.00     10.85 o
   4  -1  14        8.36       15.29      7.45 o
   5  -1  14      109.64      118.35     10.62 o
   6  -1  14      108.05      101.38     10.88 o
   7  -1  14        8.47       24.71      8.31 o
   8  -1  14      105.80       96.24     11.81 o
   9  -1  14        0.59        8.15     13.73 o
  10  -1  14       19.39        4.39     16.25 o
  -4   0  14        2.08       12.10     14.46 o
  -3   0  14       11.19       15.81     10.23 o
  -2   0  14        9.47        1.90     12.62 o
  -1   0  14      254.37      237.82     14.25 o
   0   0  14       45.44       13.58     13.73 o
   1   0  14       89.78       85.70     10.15 o
   2   0  14       12.61       23.86      7.48 o
   3   0  14        8.56       11.42      8.07 o
   4   0  14       18.45       25.36      7.81 o
   5   0  14       36.21       35.20      8.67 o
   6   0  14       16.47       22.22      7.81 o
   7   0  14        4.15        8.85     12.02 o
   8   0  14       67.38       77.96     10.77 o
   9   0  14        1.88        7.04     13.29 o
  10   0  14       53.04       73.05     11.21 o
  -4   1  14        5.96       19.73      9.68 o
  -3   1  14       44.99       61.99     10.96 o
  -2   1  14        0.08       -4.72     13.37 o
  -1   1  14      109.07      111.24     11.53 o
   0   1  14       55.85       10.12     15.19 o
   1   1  14      166.84      161.01     12.62 o
   2   1  14        0.79        1.58     10.31 o
   3   1  14        5.95        6.26     11.06 o
   4   1  14      149.83      158.02     11.79 o
   5   1  14       32.88       24.09      9.11 o
   6   1  14        8.80       12.49      8.23 o
   7   1  14        0.46        0.88     12.20 o
   8   1  14        7.54       22.82      8.54 o
   9   1  14        0.50        7.97     12.05 o
  10   1  14       71.86       82.19     11.89 o
  -4   2  14        9.34       -5.50     14.80 o
  -3   2  14       39.51        9.16     15.29 o
  -2   2  14       51.49       47.01     10.57 o
  -1   2  14      100.86      104.34     11.40 o
   0   2  14        9.92        9.29      9.01 o
   1   2  14      161.66      157.19     11.06 o
   2   2  14        1.66        9.50      9.89 o
   3   2  14       26.02       10.18     13.58 o
   4   2  14      191.53      208.75     11.94 o
   5   2  14       33.56       38.14      8.77 o
   6   2  14       86.60       91.04     10.85 o
   7   2  14        0.10       11.40     12.75 o
   8   2  14        0.17       -6.52     12.67 o
   9   2  14        6.90       15.94      9.06 o
  10   2  14       52.83       41.82     11.45 o
  -3   3  14      105.49      105.32     12.41 o
  -2   3  14        9.37        8.62     13.16 o
  -1   3  14        1.35        9.01     10.96 o
   0   3  14       30.70       15.37      9.63 o
   1   3  14       90.04      106.98     10.80 o
   2   3  14        3.42       -0.80     11.55 o
   3   3  14       97.68       81.28     10.85 o
   4   3  14      112.63      128.82     11.11 o
   5   3  14        3.80       13.76      7.71 o
   6   3  14      290.81      327.34     14.82 o
   7   3  14       45.81       47.66      9.03 o
   8   3  14        9.77        8.88      8.88 o
   9   3  14       23.17       30.01     10.10 o
  10   3  14       14.77       43.59      9.92 o
  -3   4  14      117.32      113.06     13.08 o
  -2   4  14        3.21        0.96     12.85 o
  -1   4  14      102.48       90.94     11.53 o
   0   4  14        0.98        5.22     12.38 o
   1   4  14        6.54       -0.42      8.10 o
   2   4  14       81.23       76.69     10.67 o
   3   4  14       37.71       54.96      8.62 o
   4   4  14       26.26        5.63     12.67 o
   5   4  14        2.19       13.55      7.35 o
   6   4  14      267.23      274.66     14.98 o
   7   4  14       29.14       39.77      9.66 o
   8   4  14      104.64      107.89     11.89 o
   9   4  14        4.82       14.15      9.40 o
  10   4  14        8.73        2.18     14.90 o
  -3   5  14       47.31       65.89     11.01 o
  -2   5  14       24.15       26.30      9.48 o
  -1   5  14      118.76      109.79     11.68 o
   0   5  14        2.07        6.20      9.11 o
   1   5  14       50.87       46.50     10.15 o
   2   5  14       73.35       89.77      9.76 o
   3   5  14       16.73       20.12      8.44 o
   4   5  14       23.01       44.08      8.07 o
   5   5  14        4.71        2.10      8.15 o
   6   5  14      118.15      123.10     11.11 o
   7   5  14        9.81       -4.57     13.06 o
   8   5  14      132.58      134.42     13.27 o
   9   5  14        0.10        3.09     14.12 o
  10   5  14       20.35       24.25     10.31 o
  -3   6  14       15.40       32.66     10.25 o
  -2   6  14       11.64       15.29      9.74 o
  -1   6  14      129.02      125.34     12.69 o
   0   6  14       22.40        8.23     13.89 o
   1   6  14       37.45       41.77      9.68 o
   2   6  14      103.78      100.23     11.24 o
   3   6  14        7.08       12.69      7.68 o
   4   6  14       26.13       36.50      8.72 o
   5   6  14        0.19        9.50     10.96 o
   6   6  14       52.67       39.20     10.28 o
   7   6  14        1.56       10.28      8.70 o
   8   6  14       66.21       73.03     11.11 o
   9   6  14        4.63      -11.55     15.26 o
  -2   7  14        0.37       12.62     13.63 o
  -1   7  14       91.44       84.89     11.50 o
   0   7  14        5.17        2.83     13.01 o
   1   7  14      142.50      153.06     12.56 o
   2   7  14        8.74        4.44     12.46 o
   3   7  14       27.25       19.76      9.03 o
   4   7  14       86.30       84.50     10.38 o
   5   7  14        5.77        0.88     12.44 o
   6   7  14       36.92       35.46     10.15 o
   7   7  14       11.05       16.87      8.52 o
   8   7  14        6.71       12.20     12.44 o
   9   7  14        1.40        3.25      9.79 o
  -2   8  14        2.28       -4.36     13.94 o
  -1   8  14       54.36       40.71     11.16 o
   0   8  14        2.34       -9.84     12.82 o
   1   8  14      117.87      112.44     12.54 o
   2   8  14        1.75       11.11     11.34 o
   3   8  14        4.38       -9.16     13.32 o
   4   8  14       68.68       77.02     10.77 o
   5   8  14       15.78       16.77      9.06 o
   6   8  14      114.39      122.04     12.93 o
   7   8  14        4.31       -9.01     13.32 o
   8   8  14        0.86        4.21      9.40 o
   9   8  14        0.43       -3.35     15.06 o
  -1   9  14       31.58        4.31     15.94 o
   0   9  14       27.82       30.32     10.75 o
   1   9  14       19.68       11.92      9.66 o
   2   9  14        0.78        1.95     11.47 o
   3   9  14       40.43       48.42      9.81 o
   4   9  14       41.52       59.99     10.18 o
   5   9  14        3.03      -13.76     13.76 o
   6   9  14      159.57      182.35     14.82 o
   7   9  14        0.08      -14.75     14.75 o
   8   9  14        0.96        7.63     12.31 o
   0  10  14        4.96      -14.72     14.72 o
   1  10  14        3.41       -7.29     13.94 o
   2  10  14       22.82       30.06     10.36 o
   3  10  14       10.24       14.10      9.53 o
   4  10  14        8.24      -14.12     15.16 o
   5  10  14       15.33       36.27      9.68 o
   6  10  14      113.27      119.31     13.99 o
   7  10  14       10.89        5.43     13.24 o
   1  11  14        7.29      -14.25     15.86 o
   2  11  14       36.12       48.83     10.77 o
   3  11  14        3.60       11.68     12.69 o
   4  11  14       17.53       15.42     10.15 o
   5  11  14        6.94        3.22     12.77 o
   6  11  14       18.21       29.15     10.67 o
   2  -7  15       35.09       31.80     10.98 o
   3  -7  15        0.33       -3.27     13.73 o
   4  -7  15        9.94      -13.11     13.91 o
   5  -7  15       16.93       -4.44     15.21 o
   0  -6  15        0.10        3.27     10.10 o
   1  -6  15        0.41       -6.41     14.36 o
   2  -6  15       68.92       48.26     11.79 o
   3  -6  15       11.96       13.01      9.71 o
   4  -6  15       16.37       26.12      9.94 o
   5  -6  15        9.50      -14.95     14.95 o
   6  -6  15       20.75       24.48     10.88 o
  -1  -5  15        1.43       -6.57     14.95 o
   0  -5  15       14.03        0.00     15.03 o
   1  -5  15       33.39       30.84     11.19 o
   2  -5  15       35.69       31.72     10.64 o
   3  -5  15       46.80       24.95     11.03 o
   4  -5  15       56.95       32.04     10.96 o
   5  -5  15        1.31        9.16     12.33 o
   6  -5  15       20.19      -10.46     15.63 o
   7  -5  15       17.80        6.52     15.26 o
  -1  -4  15        1.85        6.39     13.53 o
   0  -4  15        9.38       -9.24     13.66 o
   1  -4  15       20.39       19.34      9.84 o
   2  -4  15       27.17       21.83     10.12 o
   3  -4  15        8.01      -13.42     13.42 o
   4  -4  15       49.57       47.25      9.63 o
   5  -4  15       39.97        4.91     15.89 o
   6  -4  15       72.87       80.61     11.50 o
   7  -4  15        6.69       -9.42     14.62 o
   8  -4  15        0.08      -14.75     14.75 o
  -2  -3  15        2.01        5.45     14.85 o
  -1  -3  15        0.05       -6.20     14.98 o
   0  -3  15       97.56       66.74     12.28 o
   1  -3  15        9.35        0.96     13.37 o
   2  -3  15       22.30        5.63     14.02 o
   3  -3  15        1.90      -13.73     13.73 o
   4  -3  15       21.14        2.80     13.24 o
   5  -3  15       16.49       -4.75     13.97 o
   6  -3  15      131.74      113.68     12.80 o
   7  -3  15        5.06       19.81      8.75 o
   8  -3  15        0.05      -14.67     14.67 o
  -2  -2  15        0.14       17.63      9.22 o
  -1  -2  15        8.88        8.10     12.72 o
   0  -2  15       49.58       22.87     10.23 o
   1  -2  15        0.04        9.37      8.31 o
   2  -2  15      107.39       94.31     11.73 o
   3  -2  15        4.70       -9.97     13.34 o
   4  -2  15       10.09       10.90     11.76 o
   5  -2  15       13.37       10.15     13.34 o
   6  -2  15      133.78      127.34     12.95 o
   7  -2  15        6.05        5.94     13.06 o
   8  -2  15        7.16       -3.63     10.49 o
   9  -2  15        2.45        7.74     12.44 o
  -2  -1  15        0.28        7.37     11.58 o
  -1  -1  15       19.81       31.33     10.44 o
   0  -1  15       10.16        3.82     13.16 o
   1  -1  15        0.92       -2.75     12.05 o
   2  -1  15      138.34      131.49     11.63 o
   3  -1  15        0.32       -1.77     12.62 o
   4  -1  15       20.85       20.46      9.22 o
   5  -1  15       29.53       37.51      9.50 o
   6  -1  15       71.99       56.31     11.24 o
   7  -1  15        2.43        6.80     11.92 o
   8  -1  15       24.53       -4.08     16.64 o
   9  -1  15        1.73       -8.67     13.45 o
  -2   0  15        8.50        7.29     14.02 o
  -1   0  15       20.53        2.96     15.52 o
   0   0  15        1.18        0.00     11.09 o
   1   0  15        0.10      -12.49     12.49 o
   2   0  15       90.36       80.14     11.73 o
   3   0  15       20.88       27.99      8.41 o
   4   0  15       66.46       66.17      9.19 o
   5   0  15       43.89       36.53      9.42 o
   6   0  15       28.06       35.31      9.66 o
   7   0  15       14.75       13.86      9.06 o
   8   0  15       17.97       27.70      9.09 o
   9   0  15        0.39        3.22     14.69 o
  -2   1  15       58.30       53.97     11.81 o
  -1   1  15       16.30       -3.92     14.85 o
   0   1  15        0.69        0.93     12.64 o
   1   1  15       10.96      -13.14     13.14 o
   2   1  15       61.98       57.61     10.25 o
   3   1  15       17.43       -0.86     12.38 o
   4   1  15       59.78       54.80      9.81 o
   5   1  15       15.84       33.57      7.87 o
   6   1  15       25.37       14.56      9.22 o
   7   1  15       71.51       83.96     10.54 o
   8   1  15        4.42       -9.99     13.27 o
   9   1  15        3.39       -1.06     13.71 o
  -2   2  15       27.86       11.45     16.48 o
  -1   2  15        8.92       12.25      9.76 o
   0   2  15       36.00       28.19     10.10 o
   1   2  15       44.49       56.93      9.58 o
   2   2  15       32.66       35.20      9.66 o
   3   2  15        2.84       19.96      8.00 o
   4   2  15       87.20       91.28     10.90 o
   5   2  15       53.21       59.16      9.58 o
   6   2  15       38.61       43.17     10.12 o
   7   2  15        7.17        5.22      9.19 o
   8   2  15        0.19      -13.01     13.01 o
   9   2  15       25.68       19.08     10.38 o
  -2   3  15       26.39        4.18     15.97 o
  -1   3  15        0.86      -13.84     14.46 o
   0   3  15       31.57       40.24     10.38 o
   1   3  15        3.62       14.56      9.29 o
   2   3  15      120.58      120.09     11.14 o
   3   3  15       74.86       66.90     11.01 o
   4   3  15       12.31       23.18      8.15 o
   5   3  15       42.95        9.76     14.72 o
   6   3  15      126.70      119.26     12.38 o
   7   3  15        2.08      -14.41     14.41 o
   8   3  15        1.64       11.53      8.75 o
   9   3  15       19.52       14.88     10.80 o
  -2   4  15        0.64      -15.71     15.71 o
  -1   4  15        1.74       23.03      8.80 o
   0   4  15      113.73       96.52     11.50 o
   1   4  15        0.72        7.40     11.84 o
   2   4  15      153.08      142.50     13.16 o
   3   4  15       12.46       -9.76     13.24 o
   4   4  15        7.28        1.77     11.76 o
   5   4  15        0.83      -12.05     12.05 o
   6   4  15       69.04       58.75     11.34 o
   7   4  15        0.28      -13.08     13.08 o
   8   4  15       35.94       37.44     10.83 o
   9   4  15       13.53        5.37     15.97 o
  -2   5  15        0.10       13.50      9.27 o
  -1   5  15        2.37       -8.15      9.55 o
   0   5  15        2.56        9.79     13.91 o
   1   5  15       11.02      -14.07     14.07 o
   2   5  15      336.98      337.77     16.36 o
   3   5  15       13.02       18.56      9.84 o
   4   5  15        9.43       19.00      8.44 o
   5   5  15        5.85       -3.66     11.76 o
   6   5  15       30.76       33.93     10.12 o
   7   5  15       25.53       22.53     10.57 o
   8   5  15       43.91       41.64      9.89 o
   9   5  15        0.04        4.36     10.28 o
  -2   6  15       12.77       24.90      9.63 o
  -1   6  15        6.27        1.04     14.54 o
   0   6  15        2.65        7.04     12.36 o
   1   6  15        0.11      -13.32     13.32 o
   2   6  15       58.65       63.16     10.67 o
   3   6  15       47.20       54.88      9.79 o
   4   6  15       69.57       69.26     11.60 o
   5   6  15        8.31       10.36     13.81 o
   6   6  15       11.90       14.98      9.76 o
   7   6  15       62.93       78.69     11.14 o
   8   6  15       17.78       11.55     10.02 o
   9   6  15        0.49      -14.15     14.15 o
  -1   7  15        7.34        2.15     14.28 o
   0   7  15       13.47       13.47     10.33 o
   1   7  15        5.80        6.00     11.73 o
   2   7  15       45.14       28.25     10.85 o
   3   7  15        7.12       -8.64     14.80 o
   4   7  15       34.73       47.04     10.28 o
   5   7  15       27.99        0.96     13.50 o
   6   7  15       21.67       25.88     10.25 o
   7   7  15       70.14       62.41     12.77 o
   8   7  15        1.11        3.25     14.12 o
   0   8  15       53.12       52.62     12.36 o
   1   8  15        6.45        3.12     13.32 o
   2   8  15        9.06       13.14      9.61 o
   3   8  15        0.30      -13.63     13.63 o
   4   8  15       78.67       93.67     12.10 o
   5   8  15       13.92      -11.09     14.85 o
   6   8  15       30.81       25.78     11.24 o
   7   8  15       13.71       27.73      9.99 o
   8   8  15        0.29        3.35     13.50 o
   0   9  15       60.85       48.03     12.10 o
   1   9  15        3.39        2.15     14.56 o
   2   9  15       17.88       28.97      9.84 o
   3   9  15       31.62       59.27     10.72 o
   4   9  15       21.38        6.23     10.80 o
   5   9  15        8.14        1.04     13.63 o
   6   9  15       70.39       85.77     11.79 o
   7   9  15        0.41        3.32     12.85 o
   2  10  15       49.17       44.08     11.55 o
   3  10  15       15.93        9.79     14.72 o
   4  10  15       12.09       -4.34     15.37 o
   5  10  15        9.41        1.09     13.99 o
   2  -5  16       64.30       39.82     12.69 o
   3  -5  16        4.02        3.25     15.13 o
   4  -5  16       52.59       40.71     11.16 o
   5  -5  16        0.27       -7.68     13.68 o
   1  -4  16        1.07       11.86     13.42 o
   2  -4  16        0.05        9.50     12.80 o
   3  -4  16        4.37       -1.04     13.29 o
   4  -4  16       54.16       47.69     11.34 o
   5  -4  16        4.54        8.49     14.77 o
   6  -4  16       19.54       20.61     10.23 o
   0  -3  16       62.72       47.74     11.79 o
   1  -3  16        9.20       10.49      9.63 o
   2  -3  16       51.30       46.11     11.21 o
   3  -3  16        7.30        1.01     13.68 o
   4  -3  16        0.63       14.23      9.22 o
   5  -3  16        4.86       12.36     14.04 o
   6  -3  16       33.07       27.91     10.93 o
   7  -3  16        8.11      -15.06     15.06 o
  -1  -2  16        5.34      -11.11     14.98 o
   0  -2  16       88.28       82.81     12.41 o
   1  -2  16       35.58       12.82     10.51 o
   2  -2  16       61.04       45.51     11.24 o
   3  -2  16        3.16      -12.90     13.71 o
   4  -2  16       16.67       33.72      9.19 o
   5  -2  16       13.44       13.06     14.15 o
   6  -2  16        3.19       -7.19     13.53 o
   7  -2  16        0.89        1.06      9.24 o
   8  -2  16        0.36       20.02      8.83 o
  -1  -1  16       13.09       19.13     10.25 o
   0  -1  16       32.65      -16.77     16.77 o
   1  -1  16       27.28       26.17      9.45 o
   2  -1  16      175.15      178.19     12.98 o
   3  -1  16        0.92      -13.55     13.55 o
   4  -1  16       26.40       27.70      9.63 o
   5  -1  16       25.51       34.45      9.99 o
   6  -1  16        0.11        7.06     13.34 o
   7  -1  16       11.42       11.47     14.64 o
   8  -1  16        1.00        4.36     12.72 o
  -1   0  16        4.74        8.13     10.12 o
   0   0  16       16.91        5.17     14.49 o
   1   0  16       13.98       -8.96     13.89 o
   2   0  16      121.37      116.33     12.18 o
   3   0  16        0.26       -1.92     12.80 o
   4   0  16      115.11      137.15     12.69 o
   5   0  16       20.14        6.80     14.88 o
   6   0  16        1.88       -9.94     13.63 o
   7   0  16       44.38       40.68     11.01 o
   8   0  16        1.94       -2.15     14.38 o
  -1   1  16        2.05      -15.63     15.63 o
   0   1  16        3.44       -8.20     13.47 o
   1   1  16        6.22       13.84      9.03 o
   2   1  16       57.98       70.30     10.90 o
   3   1  16        0.04        4.28      8.77 o
   4   1  16      135.37      150.42     12.49 o
   5   1  16        0.71      -14.30     14.30 o
   6   1  16        0.38        5.92     13.66 o
   7   1  16       59.50       55.17     11.32 o
   8   1  16        0.04        9.63     12.69 o
  -1   2  16        5.46       -2.15     13.63 o
   0   2  16       35.03       28.76     10.85 o
   1   2  16       11.70        4.44      9.66 o
   2   2  16        7.73       -7.71     12.62 o
   3   2  16        9.25       13.81      9.16 o
   4   2  16       66.82       59.45     11.40 o
   5   2  16        8.39       19.24      8.46 o
   6   2  16        7.59      -14.30     14.30 o
   7   2  16       65.21       55.56     11.73 o
   8   2  16        3.69       -3.19     12.93 o
  -1   3  16        0.32       -8.67     14.46 o
   0   3  16      146.12      150.42     12.75 o
   1   3  16        9.50       -9.94     13.86 o
   2   3  16       14.16        8.72     13.94 o
   3   3  16       25.05       16.77      9.89 o
   4   3  16        3.04        1.92     13.73 o
   5   3  16        0.20       -1.92     12.46 o
   6   3  16        7.36       -2.96     13.81 o
   7   3  16       11.83       17.39      9.99 o
   8   3  16        0.24       -2.13     14.28 o
  -1   4  16        2.09        9.87     13.29 o
   0   4  16      121.42      128.71     13.37 o
   1   4  16       23.73       27.70      9.16 o
   2   4  16      141.00      114.25     13.14 o
   3   4  16       43.38       34.42     11.14 o
   4   4  16        1.69      -13.14     13.14 o
   5   4  16       24.10       11.73     14.95 o
   6   4  16        0.07        1.01     13.21 o
   7   4  16       18.64       21.70     10.51 o
   8   4  16        4.17        8.64     13.32 o
   0   5  16       64.66       56.96     11.79 o
   1   5  16        9.78        6.15      9.48 o
   2   5  16       74.35       77.39     11.84 o
   3   5  16        1.54        8.85      8.93 o
   4   5  16       29.19       18.22     10.54 o
   5   5  16       99.02      102.44     12.02 o
   6   5  16       13.22        6.10     15.13 o
   7   5  16       50.98       37.80     11.06 o
   8   5  16        5.34      -15.19     15.19 o
   0   6  16       61.43       69.16     12.31 o
   1   6  16        1.72      -14.25     14.25 o
   2   6  16       62.84       73.62     11.34 o
   3   6  16        0.65       12.10     12.59 o
   4   6  16       19.69        2.02     14.90 o
   5   6  16       15.35        3.06     13.53 o
   6   6  16        1.88      -14.25     14.25 o
   7   6  16      102.45      132.42     12.95 o
   1   7  16        2.49       -9.71     13.63 o
   2   7  16        9.85       11.58     14.30 o
   3   7  16        2.85        4.15      8.93 o
   4   7  16      101.81      106.39     11.94 o
   5   7  16       22.78       35.59     10.83 o
   6   7  16        3.82       27.75      9.03 o
   7   7  16       41.68       51.17     11.55 o
   2   8  16        0.04       -7.61     13.55 o
   3   8  16        0.96        9.66     13.53 o
   4   8  16       38.18       52.60     11.34 o
   5   8  16        0.04      -13.37     13.37 o
   6   8  16       15.22       -5.50     15.78 o
   4   9  16        9.25        2.23     15.52 o
   3  -3  17       42.72       43.59     10.64 o
   4  -3  17        1.34      -16.59     16.59 o
   5  -3  17       29.40       27.18     11.94 o
   2  -2  17        7.60        9.84     14.54 o
   3  -2  17       10.65       15.08     10.46 o
   4  -2  17       23.00       11.29     10.41 o
   5  -2  17       48.83       27.10     11.53 o
   6  -2  17        4.00        6.62     14.07 o
   1  -1  17        0.44        1.09     14.33 o
   2  -1  17       18.52       -4.31     15.65 o
   3  -1  17        9.41       -6.36     14.43 o
   4  -1  17        4.91       -4.23     13.27 o
   5  -1  17       55.81       71.86     11.84 o
   6  -1  17       14.13       27.13     10.33 o
   1   0  17       11.47       14.17     15.13 o
   2   0  17       26.41        2.13     15.24 o
   3   0  17        4.38        4.18     14.64 o
   4   0  17        8.40        8.33     14.95 o
   5   0  17       32.90       38.86     10.41 o
   6   0  17        0.45      -10.72     13.71 o
   7   0  17       47.09       47.46     11.09 o
   1   1  17       29.36       17.34     11.29 o
   2   1  17        0.17        2.10     14.23 o
   3   1  17       11.91       23.88      9.99 o
   4   1  17       26.27       35.70     10.49 o
   5   1  17        6.64        3.14     13.86 o
   6   1  17        2.00       28.17      8.90 o
   7   1  17       56.75       56.93     11.94 o
   1   2  17       38.54       42.24     11.24 o
   2   2  17        0.62       10.54     13.34 o
   3   2  17       46.23       38.40     11.60 o
   4   2  17        0.65       20.15      8.90 o
   5   2  17        0.85       10.41     14.12 o
   6   2  17        3.97       10.62      9.66 o
   7   2  17       39.30       42.06     10.85 o
   1   3  17        8.60       24.48      9.66 o
   2   3  17        1.75        2.13     13.32 o
   3   3  17       84.05       72.98     12.59 o
   4   3  17       10.80      -14.54     14.98 o
   5   3  17       19.01       26.66      9.87 o
   6   3  17        4.10        3.19      9.50 o
   7   3  17       13.42       -9.87     15.06 o
   1   4  17        7.20        7.14     10.18 o
   2   4  17        4.14       -4.28     14.20 o
   3   4  17       27.71       27.39     10.46 o
   4   4  17       21.43       16.25     10.28 o
   5   4  17       96.17      106.07     13.71 o
   6   4  17        0.15        8.59     14.02 o
   7   4  17       19.06       13.27     15.78 o
   2   5  17        7.52       13.06     13.58 o
   3   5  17        6.06       -4.28     15.81 o
   4   5  17        5.11       -1.06     14.25 o
   5   5  17       81.31       81.44     12.88 o
   6   5  17        3.89        3.82     10.36 o
   2   6  17        4.37        8.33      9.94 o
   3   6  17        1.44        0.00     14.41 o
   4   6  17        9.16       13.06     15.29 o
   5   6  17       64.22       62.33     12.05 o
   6   6  17        7.13      -14.80     14.80 o
 
